# Supplementary material for: A Dipteran’s Novel Sucker Punch: Evolution of Arthropod Atypical Venom with a Neurotoxic Component in Robber Flies (Asilidae, Diptera)
Source: Toxins (Basel). 2018 Jan 5;10(1):29. doi: 10.3390/toxins10010029 (PMC5793116; doi:10.3390/toxins10010029)
Supplement: Supplementary file 1 [file toxins-10-00029-s001.zip]

Archive with 8 entries (7 files):
- toxins-254261-supplementary/
- toxins-254261-supplementary/toxins-254261 supplementary file 2.pdf
- toxins-254261-supplementary/toxins-254261 supplementary file 3.pdf
- toxins-254261-supplementary/toxins-254261 supplementary file 4.pdf
- toxins-254261-supplementary/toxins-254261 supplementary file 5.pdf
- toxins-254261-supplementary/toxins-254261 supplementary file 6.mp4
- toxins-254261-supplementary/toxins-254261 supplementary file 7.txt
- toxins-254261-supplementary/toxins-254261SupplementaryFile1_Proof.pdf
