# Supplementary material for: A Dipteran’s Novel Sucker Punch: Evolution of Arthropod Atypical Venom with a Neurotoxic Component in Robber Flies (Asilidae, Diptera)
Source: Toxins (Basel). 2018 Jan 5;10(1):29. doi: 10.3390/toxins10010029 (PMC5793116; doi:10.3390/toxins10010029)
Supplement: Supplementary file 1 [file toxins-10-00029-s001.zip › toxins-254261-supplementary/toxins-254261 supplementary file 7.txt]

AlphaAmylase.fasta
>Alpha_Amylase_P85843 Alphaamylase (Fragment) OS=Tityus serrulatus PE=1 SV=1
----------------KYYEPNTVQGRSVIVHLFEWRWKDVADECEQFLSPKGY-----------------------------------------------------------------------------------------------------------------------------------------------------------------------------------------------------------------------------------------------------------------------------------------------------------------------------------------------------------------------------------------------------------------------------------------------------
>Gene.160538::c53848_BT_Eu_ru_202_g1_i1::g.160538::m.160538
MMLKFLIVLCGVGVALAQHDPHQWVDRSTIVHLFEWKWSDIADECERFLAPKGYGGVQISPPNENVVVNGRPWWERYQPMSYLLTTRSGVESDFADMVRRCNKVGVRIYADVVFNHMAADNPSPVGTAGSTANTKEKDFPAVPYKMADFHPTCQINDYNNAYEVRNCELVGLKDLNQTVPWVRDRIVDFLNHLVDLGVAGFRVDAAKHMWPEDLKAIYGRLKNLNTEHGFPANAKPFITQEVIDLGGEAISKFEYNSFGTVTEFKFGAELGRAFSGRNDLKWLRTFGPAWGMLPSKDALVFIDNHDNQRGGDPNILTYKTAKQYKMATAFGLAFDYGIPRVMSSFGFATTDQGPPADTRGNLISPSINPDDTCGNGFICEHRWRQIYNMVGFKNSVRGTMVTGWWDNGKNQISFCRGNKGFIAFNGDAEPLNRRLATCLQSGEYCDIISGAKIGGKCTGKKVTVDSTSFAQITIDPQEFDGVFAIHVGSKL
>Gene.9814::c3546_BT_Ma_ar_201_g1_i1::g.9814::m.9814_signalP
MILKFLIVLCGVGVAVAQHDPQQWVNRSTIVHLFEWKWSDIADECERFLAPKGYGGVQISPPNENVVVNGRPWWERYQPMSYLLTTRSGVESDFADMVRRCNKVGVRIYADVVFNHMAADNPSPVGTGGSTANIKEKDFPAVPYKMADFHPTCQINDYNNAYEVRNCELVGLKDLNQTVPWVRDRIVDFLNHLVDLGVAGFRVDAAKHMWPEDLKAIYDRIKNLNTEHGFPANAKPFITQEVIDLGGEAISKFEYNSFGTVTEFKFGAELGRAFAGRNDLKWLKTFGPAWGMLPSRDALVFIDNHDNQRSGDPNILTYKTAKQYKMATAFGLAFDYGIPRVMSSFGFATTDQGPPADTRGNLISPSINPDDTCGNGFICEHRWRQIYNMVGFKNAVRGTAVTGWWDNGKNQISFCRGNKGFIAFNGDAEPLNRRLPTCLQSGEYCDVISGAKIGGKCTGKKVRVDSTSFAQISIDPQEFDGVLAIHVGSKL
>Gene.32383::c6358_g1_i1_VG_Eu_ru_204::g.32383::m.32383_signalP
MMLKFLIVLCGVGVALAQHDPHQWVDRSTIVHLFEWKWSDIADECERFLAPKGYGGVQISPPNENVVVNGRPWWERYQPMSYLLTTRSGVESDFADMVRRCNKVGVRIYADVVFNHMAADNPSPVGTAGSTANTKEKDFPAVPYKMADFHPTCQINDYNNAYEVRNCELVGLKDLNQTVPWVRDRIVDFLNHLVDLGVAGFRVDAAKHMWPEDLKAIYGRLKNLNTEHGFPANAKPFITQEVIDLGGEAISKFEYNSFGTVTEFKFGAELGRAFSGRNDLKWLRTFGPAWGMLPSKDALVFIDNHDNQRGGDPNILTYKTAKQYKMATAFGLAFDYGIPRVMSSFGFATTDQGPPADTRGNLISPSINPDDTCGNGFICEHRWRQIYNMVGFKNSVRGTMVTGWWDNGKNQISFCRGNKGFIAFNGDAEPLNRRLATCLQSGEYCDIISGAKIGGKCTGKKVTVDSTSFAQITIDPQEFDGVFAIHVGSKL
>Gene.55345::c11530_g5_i1_VG_Ma_ar_203::g.55345::m.55345_signalP
MILKFLIVLCGVGVAVAQHDPQQWVNRSTIVHLFEWKWSDIADECERFLAPKGYGGVQISPPNENVVVNGRPWWERYQPMSYLLTTRSGVESDFADMVRRCNKVGVRIYADVVFNHMAADNPSPVGTGGSTANIKEKDFPAVPYKMADFHPTCQINDYNNAYEVRNCELVGLKDLNQTVPWVRDRIVDFLNHLVDLGVAGFRVDAAKHMWPEDLKAIYDRIKNLNTEHGFPANAKPFITQEVIDLGGEAISKFEYNSFGTVTEFKFGAELGRAFAGRNDLKWLKTFGPAWGMLPSRDALVFIDNHDNQRSGDPNILTYKTAKQYKMATAFGLAFDYGIPRVMSSFGFATTDQGPPADTRGNLISPSINPDDTCGNGFICEHRWRQIYNMVGFKNAVRGTAVTGWWDNGKNQISFCRGNKGFIAFNGDAEPLNRRLPTCLQSGEYCDVISGAKIGGKCTGKKVRVDSTSFAQISIDPQEFDGVLAIHVGSKL

CAP_cut.fasta
>Lygus_hes_A0A0A9YF11_HexHetMir Venom allergen 5 (Fragment) OS=Lygus hesperus GN=VA5_14 PE=4 SV=1
-----------------------------------------------------------------------------------------MVIWERLILLCILVKSNFAQNIDWCSK-EL------------------------------------------------EC------------------------------------------------IDKFGRVHKNVLCG----ADPVKVNTSSI-LTEDNRKYLLQRHNIYRNTHAGGVY-----------KWA-PPANIRQFTWDDTLEKMATRSAFNCP---VE----NADEFECRKTP--EY-PV-VGQNYGRVSNP-----------RTVDPPPLAEVTTDWV-NSQKD--AETSPD-IVIY-KLILNYEAGLW---------SP---AVRMMWAETIKMGCGYV-KCLL--YSERHMRLTEHVGLVCNYAP-GEQVT------KPIYKIG
>Lygus_hes_A0A0A9YQ69_HexHetMir Venom allergen 5 (Fragment) OS=Lygus hesperus GN=VA5_15 PE=4 SV=1
-----------------------------------------------------------------------------------------MVIWERLILLCILVKSNFAQNIDWCSK-EL------------------------------------------------EC------------------------------------------------IDKFGRVHKNVLCG----ADPVKVNTSSI-LTEDDRKYLLKRHNNYRNIHAGGVY-----------KWA-PPSNLRQFTWDDTLEKMATRSVFRCS---GD-----RDEFECRKTP--ED-PV-IGQNYGAVVNP-----------RDDDPPPVAELTKDWL-DTQKA--AEDAED-ITIF-ELLLSYQPGPW---------SF---AIRMMWATSVKMGCGYV-ACSR--YNARIKGFIKHVGLACNYAP-GEEER------RPVYERG
>Lygus_hes_A0A0A9XAL6_HexHetMir Uncharacterized protein (Fragment) OS=Lygus hesperus GN=VA51_4 PE=4 SV=1
------------------------------------------------------------------------------------------MIGYLLVSLSLVLVVKSSAEVDWCSPSLS--------------------------------------------------------------------------------------------CTIKDQVYQHTMCLYKNQT-----SAPRFKNSSNV-QTYPGRFEMLKKHNQLREMVATGKV----------GLWP-AASAMRKLSYDNVLEKIAFRWATQCS---AG-----HD--DCRKTK--RW-PV-VGQNVFELARD---------LPIDYKMWNPASVVDDWF-RDVYV--TLPGNY-SGQD---------------------AS---FAQMIHDKTEKIGCADV-QYEV---VDEDPKPRFRRLIICNYGPGVEPGT------SQLYEEG
>Lygus_hes_A0A0A9WU11_HexHetMir Venom allergen 5 (Fragment) OS=Lygus hesperus GN=VA5_19 PE=4 SV=1
-----------------------------------------------------------------------------------FKPKPIIYSPVFRNSSITGPARRSYTREFWCSE-EM---------------------------------------------KCQNE------------------------------------------------FPPEHTMCRFFDVD----GTPRCSRIVNR-ITDCDREKILRRHNVYRRQIAMGEV----------PGWP-AAANMKLLTYDQTLEDIAHRWAIQCL---EG-----HD--KCRKTE--KW-WS-VGQNIAKEYGH-----------QPMLKTNPEYDVDAWF-NELGD--SNPNIV-DEFY-VQVSKR----P-T-------GH---FLQLVWADSEKVGCAMV-SYKM----NSSSQYPYVRATVCNYGPTGNVIS------YPVYQRG
>Argas_mon_Q09JX8_CheAca
----------------------------------------------------------------------------------------------------------------------------------------------------------------------------------------------------------------------------------------------------------------------------------------------------------------------------AG------NRREQRPTV--TF-KS-VGQNLAIQYNS-----------RANDSADWPSQIKAWF-DEFKD--CPKSVI-GSFR-SPGGP-----A-I-------GH---FTQVVWAKTRFVGCGYA-SYEK-----QGGGFRYERLYTCNYAPAGNFMG------SPVYQAG
>Argas_mon_Q09JS2_CheAca
-----------------------------------------------------------------------------------------------------------------------------------------------------------------------------------------------------------------------------------------------------------------------------------------------------------------------------------------RRVT--VF-KR-VGQNIAMEANS-----------RANDTPSWSVQVQNWF-DEYKD--CPKDVI-NSFR-SPGGP-----P-I-------GH---FTQVVWAVTRFVGCGYT-SYET-----EGGGFRYNKFYTCNYAPMGNFMG------RPVYKTG
>Bactrocera_lat_A0A0K8W0V3_HexDipTep Venom allergen 5 OS=Bactrocera latifrons GN=VA5_0 PE=4 SV=1
--------------------------------------------------------------------------------------MEILPQKYLLHAALLLVSCSVAL------------------------------------------------------------------------------------------------------------------------------ACRG-QLLVSG-LSNGEREIILHEHNKLRQLVATGRY----------PGQP-GAENMREIVWDDELAARAQQWANNCE---FR-----HD--PLRTIS--KL------------------------------------------------------------------------------------------------------------------------LNTHFVCQHNK-------------------
>Bactrocera_cuc_A0A0A1WD73_HexDipTep Venom allergen 5 OS=Bactrocera cucurbitae GN=VA5_10 PE=4 SV=1
--------------------------------------------------------------------------------------MEILPQKYLLHAALLLVSCSVAL------------------------------------------------------------------------------------------------------------------------------ACRG-QLLVSG-LSAGEREIIMHEHNKLRQLVATGRY----------PGQP-GAENMREIVWDDELAARAQQWANNCE---FR-----HD--PLRTIN--RF--T-MGQNLAIIWST-AP--------LDPTDGDFPSRIQSWF-NEVQK--YSFGDA-WSPK-------------T-------GH---YSQLVWGETSLVGCGFS-EYKD--------STKYNKLYVCNYGPGGNVVG------YNPYQVG
>Bactrocera_lat_A0A0K8U2B7_HexDipTep Venom allergen 3 OS=Bactrocera latifrons GN=VA3_5 PE=4 SV=1
--------------------------------------------------------------------------------------MEILPQKYLLHAALLLVSCSVAL------------------------------------------------------------------------------------------------------------------------------ACRG-QLLVSG-LSNGEREIILHEHNKLRQLVATGRY----------PGQP-GAENMREIVWDDELAARAQQWANNCE---FR-----HD--PLRTIN--RF--T-MGQNLAIIWST-AP--------LDASDGDFPSRIQSWF-NEVQK--YSFGDA-WSPK-------------T-------GH---YSQLVWGETSLVGCGFS-EYKD--------STKYNKLYVCNYGPGGNVVG------YNPYQVG
>Gene.86434::c9557_BT_Eu_ru_202_g1_i1::g.86434::m.86434
-----------------------------------------------------------------------------------------------------------------------------------------------------------------------------------------------------------------------------------------------------------------------------------------------------------------------------------------------------MGQNMAIIWST-AP--------LADDDGDFPSRIKNWF-NEVQK--FAFGSG-WSPK-------------T-------GH---YSQLVWGETNLVGCGFT-YYKD--------SSKYNKLYVCNYGPGGNVIG------SDPYEVG
>Gene.86446::c9557_BT_Eu_ru_202_g1_i3::g.86446::m.86446
-----------------------------------------------------------------------------------------------------------------------------------------------------------------------------------------------------------------------------------------------------------------------------------------------------------------------------------------------------MGQNMAIIWST-AP--------LADDDGDFPSRIKNWF-NEVQK--FAFGSG-WSPK-------------T-------GH---YSQLVWGETNLVGCGFT-YYKD--------SSKYNKLYVCNYGPGGNVIG------SDPYEVG
>Gene.86452::c9557_BT_Eu_ru_202_g1_i4::g.86452::m.86452
-----------------------------------------------------------------------------------------------------------------------------------------------------------------------------------------------------------------------------------------------------------------------------------------------------------------------------------------------------MGQNMAIIWST-AP--------LADDDGDFPSRIKNWF-NEVQK--FAFGSG-WSPK-------------T-------GH---YSQLVWGETNLVGCGFT-YYKD--------SSKYNKLYVCNYGPGGNVIG------SDPYEVG
>Gene.86439::c9557_BT_Eu_ru_202_g1_i2::g.86439::m.86439_signalP
----------------------------------------------------------------------------------------MELKGVFVKSVLVLMSASAAV------------------------------------------------------------------------------------------------------------------------------GCRGSSIIYSG-VTQQEKSIILEEHNKLRASVAMGRV----------NGQP-SAENMREIVWDEELAAKAQEWANQCT---FK-----HD--PHRTID--RF--T-MGQNMAIIWST-AP--------LADDDGDFPSRIKNWF-NEVQK--FAFGSG-WSPK-------------T-------GH---YSQLVWGETNLVGCGFT-YYKD--------SSKYNKLYVCNYGPGGNVIG------SDPYEVG
>Gene.30179::c6142_g1_i2_VG_Eu_ru_204::g.30179::m.30179_signalP
----------------------------------------------------------------------------------------MELKGVFVKSVLVLMSASAAV------------------------------------------------------------------------------------------------------------------------------GCRGSSIIYSG-VTQQEKSIILEEHNKLRASVAMGRV----------NGQP-SAENMREIVWDEELAAKAQEWANQCT---FK-----HD--PHRTID--RF--T-MGQNMAIIWST-AP--------LADDDGDFPSRIKNWF-NEVQK--FAFGSG-WSPK-------------T-------GH---YSQLVWGETNLVGCGFT-YYKD--------SSKYNKLYVCNYGPGGNVIG------SDPYEVG
>Gene.117277::c19556_BT_Ma_ar_201_g1_i1::g.117277::m.117277
----------------------------------------------------------------------------------------------------------------------------------------------------------------------------------------------------------------------------------------------------------------------------------------------------------------------------------------------------------AIIWST-AP--------LADDDGDFPSRIKNWF-NEVQK--FAFGSG-WSPK-------------T-------GH---Y--------------------------------------------------------------
>Gene.119744::c22063_BT_Ma_ar_201_g1_i1::g.119744::m.119744
-----------------------------------------------------------------------------------------------------------------------------------------------------------------------------------------------------------------------------------------------------------------------------------------------------------------------------------------------------------------------------------------------------------------------------------------SQLVWGETNLVGCGFT-YYKD--------SSKYNKLYVCNYGPGGNVIG------SNPYEVG
>Operophtera_brum_A0A0L7KSN7_HexLep Venom allergen OS=Operophtera brumata GN=OBRU01_21947 PE=4 SV=1
-----------------------------------------------------------------------------------------------MMSLVLIVLGGILASTEGC-------------------------------------------------------------------------------------------------------------------------GPGKQMLKSGG-LSAYEKQAIVDAHNRLRQSVALGQV----------SSQP-PAANMMEMVWDDELAATAQRWSDQCT---PA-----HDRAAQRDVG--RF--P-VGQNLAATWTT-RP-----PTESTDSTPDFNKQINAWY-DEVRI--FGFKPITGGHG-------------T-------GH---YSQLVWGETSKVGCGFT-FYYD-------PARGYTKLYVCNYGPGGNVIG------SNPYEKG
>Camponotus_flo_E2ABL5_HexHymFor
---------------------------------------------------------------------------------------------------------------------------------------------------------------------------------------------------------------------------------------------------------------------------------------------------MMEMIWDDELAAIAQRWADRCA---ES-----HD--SLRNVR--RF--A-VGQNIARSWTF-RP------PGRYGDEPDWRRQISGWF-SEVQF--YHSGYS----------------TTT-------GH---YTQLVWGNTFLLGCGYS-FYYD-------PARGYTKNYVCNYGP-------------------
>Daphnia_mag_A0A0N8DX76_CruClaDap Venom allergen OS=Daphnia magna PE=4 SV=1
---------------------------------------------------------------------------------------MMILHPFVTFLAVLLVSCRAQDRSTYCRL-----------------------------------------------------------------------------------------------------SSQHTMCRFQNDG-----PKCDGTVSTRV-VDRSNRQVILQTHNTLRSIVASGQE-----SRGQPGPQP-RASNMQMMTWDDELATVAQRLAEQCL---FE-----HDCNECRKVG--RF--P-VGQNLAVEWTT-----------GPPLPTNWKKQVTRWY-EEVEE--FPNTSA-RKFE-FSV-------I-T-------GH---YSQIIWADTNRVGCGFT-SFRD-------NGTFETNLYVCNYGPAGNFVG------LPSYKVG
>Dolichovespula_mac_P10737_HexHymVes
----------------------------------------------------------------------------------------------------PIINLSFGEANNYCKI-------------------------------------------------------------------------------------------------KC-SRGIHTLCKFGTSMKP---NCGSKLVKVHG-VSNDEKNEIVNRHNQFRQKVAKGLE-----TRGNPGPQP-PAKNMNVLVWNDELAKIAQTWANQCS---FG-----HD--QCRNTE--KY--Q-VGQNVAIASTT------------GNSYATMSKLIEMWE-NEVKD--FNPKKGTMGDN-NFS-------K-V-------GH---YTQMVWGKTKEIGCGSV-KYIE--------NNWHTHYLVCNYGPAGNYMD------QPIYERK
>Dolichovespula__are_Q05108_HexHymVes
--------------------------------------------------------------------------------------------------------------NNYCKI--------------------------------------------------------------------------------------------------C-PKGTHTLCKYGTSMKP---NCGGKIVKSYG-VTNDEKNEIVKRHNEFRQKVAQGLE-----TRGNPGPQP-PAKNMNLLVWNDELAKIAQTWANQCN---FG-----HD--QCRNTA--KY--P-VGQNVAIASTT------------GNSYQTMSYLIKMWE-DEVKD--YNPHKD-LMHN-NFS-------K-V-------GH---YTQMVWGKTKEIGCGSV-KYIE--------NKWHTHYLVCNYGPAGNYMN------QPVYERK
>Dolichovespula_mac_HexHymVes
---------------------------------------------------------------------------------------MEIGGLVYLILIITIINLSFGETNNYCKI-------------------------------------------------------------------------------------------------KC-RKGIHTLCKFGTSMKP---NCGRNVVKAYG-LTNDEKNEILKRHNDFRQNVAKGLE-----TRGKPGPQP-PAKNMNVLVWNDELAKIAQTWANQCD---FN-----HD--DCRNTA--KY--Q-VGQNIAISSTT------------ATQFDRPSKLIKQWE-DEVTE--FNYKVG-LQNS-NFR-------K-V-------GH---YTQMVWGKTKEIGCGSI-KYIE--------DNWYTHYLVCNYGPGGNDFN------QPIYERK
>Vespa_cra_P35782_HexHymVes
--------------------------------------------------------------------------------------------------------------NNYCKI-------------------------------------------------------------------------------------------------KC-RSGIHTLCKYGTSTKP---NCGKNVVKASG-LTKQENLEILKQHNEFRQKVARGLE-----TRGNPGPQP-PAKSMNTLVWNDELAQIAQVWANQCN---YG-----HD--NCRNSA--KY--S-VGQNIAEGSTS------------ADNFVNVSNMVKMWE-DEVKD--YQYG---SPKN-KLN-------K-V-------GH---YTQMVWAKTKEIGCGSE-DYIE--------DGWHRHYLVCNYGPAGNVGN------EPIYERK
>Vespa_man_P81657_HexHymVes
--------------------------------------------------------------------------------------------------------------NNYCKI-------------------------------------------------------------------------------------------------KC-RSGIHTLCKFGISTKP---NCGKNVVKASG-LTKAEKLEILKQHNEFRQKVARGLE-----TRGKPGPQP-PAKSMNTLVWNDELAQIAQVWAGQCD---YG-----HD--VCRNTA--KY--S-VGQNIAENGST------------AASFASVSNMVQMWA-DEVKN--YQYG---STKN-KLI-------E-V-------GH---YTQMVWAKTKEIGCGSI-KYIE--------NGWHRHYLVCNYGPAGNIGN------EPIYERK
>Vespa_mag_P86870_HexHymVes
---------------------------------------------------------------------------------------MKISGFVYLILITTIINLSFSEANNYCKI-------------------------------------------------------------------------------------------------KC-RSGIHTLCKFGISTKP---NCGKNVVKGSG-LTKAEKLEILKQHNEFRQKVARGLE-----TRGKPGPQP-PAKSMNTLVWNDELAQIAQVWASQCK---YG-----HD--DCRNTA--KH--S-VGQNIAQQSTT------------AASFGSVSNMVQMWA-DEVKN--YQYG---STKN-KLI-------E-V-------GH---YTQMVWAKTKEIGCGSI-KYIE--------NGWHRHYLVCNYGPAGNIGN------EPIYEKK
>Vespula_ger_spP35784_HexHymVes
--------------------------------------------------------------------------------------------------------------NNYCKI-------------------------------------------------------------------------------------------------KCLKGGVHTACKYE-SLKP---NCANKKVVAYG-LTKQEKQDILKEHNDFRQKIARGLE-----TRGNPGPQP-PAKNMKNLVWSDELAYIAQVWANQCQ---YG-----HD--TCRDVA--KY--P-VGQNVALTGST------------AAKYDNPVKLVKMWE-DEVKD--YNPKKK-FSEN-NFL-------K-I-------GH---YTQMVWANTKEVGCGSI-KYIQ--------DKWHKHYLVCNYGPSGNFGN------EELYQTK
>Vespula_vul_Q05110_HexHymVes
---------------------------------------------------------------------------------------MEISGLVYLIIIVTIIDLPYGKANNYCKI-------------------------------------------------------------------------------------------------KCLKGGVHTACKYG-SLKP---NCGNKVVVSYG-LTKQEKQDILKEHNDFRQKIARGLE-----TRGNPGPQP-PAKNMKNLVWNDELAYVAQVWANQCQ---YG-----HD--TCRDVA--KY--Q-VGQNVALTGST------------AAKYDDPVKLVKMWE-DEVKD--YNPKKK-FSGN-DFL-------K-T-------GH---YTQMVWANTKEVGCGSI-KYIQ--------EKWHKHYLVCNYGPSGNFMN------EELYQTK
>Vespula_mac_Q2L6Z1_HexHymVes
---------------------------------------------------------------------------------------MEISGLVYLIIIVTIIDLPYGKANNYCKI-------------------------------------------------------------------------------------------------KCLKGGVHTACKYG-SLKP---NCGNKVVVSYG-LTKQEKQDILKEHNDFRQKVARGLE-----TRGNPGPQP-PAKNMKNLVWNDELAYVAQVWANQCQ---YG-----HD--TCRDVA--KY--Q-VGQNVALTGST------------AAKYENPVNLVKMWE-NEVKD--YNPKKK-FSEN-NFI-------K-I-------GH---YTQMVWANTKEIGCGSM-KYTE--------NKWHYHYLVCNYGPSGNFGN------EELYQTK
>Vespula_squ_P35786_HexHymVes
--------------------------------------------------------------------------------------------------------------VDYCKI-------------------------------------------------------------------------------------------------KCLKGGVHTACKYGTSTKP---NCGNMVVKSYG-VTQAEKQEILKIHNDFRNKVARGLE-----TRGNPGPQP-PAKNMNNLVWNNELANIAQIWASQCK---YG-----HD--TCKDTT--KY--N-VGQNIAVSSST------------AAVYENVGNLVKAWE-NEVKD--FNPTIS-WEQN-EFK-------K-I-------GH---YTQMVWAKTKEIGCGSI-KYVD--------NNWYTHYLVCNYGPAGNFGN------QEVYERK
>Polistes_dom_P81656_HexHymVes
-----------------------------------------------------------------------------------------MKISCLICLVIVLTIIHLSQANDYCKI-------------------------------------------------------------------------------------------------KC-SSGVHTVCQYGESTKP-SKNCAGKLIKSVG-PTEEEKKLIVEEHNRFRQKVAKGLE-----TRGNPGPQP-AASNMNNLVWNDELAKIAQVWASQCQ--ILV-----HD--KCRNTE--KY--Q-VGQNIAYAGSS------------NH-FPSVTKLIQLWE-NEVKD--FNYNTG-ITNK-NFG-------K-V-------GH---YTQMVWGNTKEVGCGSL-KYVE--------KNMQIHYLICNYGPAGNYLG------QPIYTKK
>Polistes__dom_P81656_HexHymVes
-----------------------------------------------------------------------------------------MKISCLICLVIVLTIIHLSQANDYCKI-------------------------------------------------------------------------------------------------KC-SSGVHTVCQYGESTKP-SKNCAGKLIKSVG-PTEEEKKLIVEEHNRFRQKVAKGLE-----TRGNPGPQP-AASNMNNLVWNDELAKIAQVWASQCQ--ILV-----HD--KCRNTE--KY--Q-VGQNIAYAGSS------------NH-FPSVTKLIQLWE-NEVKD--FNYNTG-ITNK-NFG-------K-V-------GH---YTQMVWGNTKEVGCGSL-KYVE--------KNMQIHYLICNYGPAGNYLG------QPIYTKK
>Polistes__ann_Q05109_HexHymVes
----------------------------------------------------------------------------------------------------------SSQGVDYCKI-------------------------------------------------------------------------------------------------KC-PSGIHTVCQYGESTKP-SKNCAGKVIKSVG-PTEEEKKLIVSEHNRFRQKVAQGLE-----TRGNPGPQP-AASDMNDLVWNDELAHIAQVWASQCQ--FLV-----HD--KCRNTA--KY--P-VGQNIAYAGGS------------N--LPDVVSLIKLWE-NEVKD--FNYNTG-ITKQ-NFA-------K-I-------GH---YTQMVWGKTKEIGCGSL-KYME--------NNMQNHYLICNYGPAGNYLG------QLPYTKK
>Polistes_fus_P35780_HexHymVes
--------------------------------------------------------------------------------------------------------------VDYCKI-------------------------------------------------------------------------------------------------KC-SSGIHTVCQYGESTKP-SKNCADKVIKSVG-PTEEEKKLIVNEHNRFRQKVAQGLE-----TRGNPGPQP-AASDMNNLVWNDELAHIAQVWASQCQ--ILV-----HD--KCRNTA--KY--Q-VGQNIAYAGGS------------K--LPDVVSLIKLWE-NEVKD--FNYNKG-ITKQ-NFG-------K-V-------GH---YTQMIWAKTKEIGCGSL-KYMK--------NNMQHHYLICNYGPAGNYLG------QLPYTKK
>Polybia_pau_D4P2Y4_HexHymVes
---------------------------------------------------------------------------------------------------------------------------------------------------------------------------------------------------------------------------------YGESTKP-SSKCNKVSITSVG-VTEEEKKLIVDEHNRFRQKVAQGLE-----TRGNPGPQP-AASDMNNLVWNDELAYIAQVWASQCQ--FFV-----HD--KCRNTA--QY--Q-VGQNIAYSAST------------AA-YPGIVSLIVLWE-NEVKD--FNYSQG-ITKE-NFS-------K-V-------GH------------------------------------------------------------------
>Polybia_pau_P86686_HexHymVes
--------------------------------------------------------------------------------------------------------------NKYCNI-------------------------------------------------------------------------------------------------KC-SKVAHTVCQTGESTKPSSKNCAKVSITSVG-VTEEEKKLIVDEHNRFRQKVAQGLE-----TRGNPGPQP-AASDMNNLVWNDELAYIAQVWASQCQ--FFV-----HD--KCRNTA--QY--Q-VGQNIAYSAST------------AA-YPGVVKLIVLWE-NEVKD--FNYNTG-ITKE-NFA-------K-V-------GH---YTQVVWAKTKEVGCGSI-KYIE--------KGMKSHYLVCNYGPAGNVLG------AQIYEIK
>Acromyrmex_ech_F4WYD5_HexHymFor
-------------------------------------------------------------------------------------------------------------------------------------------------------------------------------------------------------------------------------------------------MVNND-LDEEDIEEVLESHNRYRVVIANGKE-----SRGNPGPQP-AARTMMELIWDDELAVIARRWALQCK--LFE-----KD--QCRDVG--K-------------------------------------------------------------------------------------------------------------------------------------------------------
>Camponotus_flo_E2AXW1_HexHymFor
-------------------------------------------------------------------------------------------------------------------------------------------------------------------------------------------------------------------------------------------------------------ETVLDSHNFYRVAIASGKE-----SRGNPGPQP-AARTMMELMWDDELAVIARRWALQCK--LFE-----KD--QCRDIG--K-------------------------------------------------------------------------------------------------------------------------------------------------------
>Pachycondyla_chi_C0ITL3_HexHymFor
----------------------------------------------------------------------------------------------------------------------------------------------------------------------------------------------------------------------TEGGAVHTMCQYTSPQP----SPNCGTYSNAH-ITAADKETILKVHNDERQKVKAGQE-----TRGNPGPQP-AASNMPDLTWDNELAAIAQRWVNQCK---IG-----HD--GCRNVE--RY--Q-VGQNIAMSGST------------AKGPCNMNNLVQMWI-NEVNA--LNAADV-SSMP-SDGNYFM---K-I-------GH---YTQLVWGKTTKVGCGII-QFLD--------GKFYKCYLACNYGPAGNMFG------APIYQ--
>Solenopsis__inv_P35778_HexHymFor
----------------------------------------------------------------------------------------MELIVSILWLAITAENLANTLATNYCNL-QS----------------------------------------------------------------------------------------------CKRNNAIHTMCQYTSPTP----GPMCLEYSNVG-FTDAEKDAIVNKHNELRQRVASGKE-----MRGTNGPQP-PAVKMPNLTWDPELATIAQRWANQCT---FE-----HD--ACRNVE--RF--A-VGQNIAATSSS------------GKNKSTPNEMILLWY-NEVKD--FDNRWI-SSFP-SDDNILM---K-V-------GH---YTQIVWAKTTKIGCGRI-MFKE-------PDNWTKHYLVCNYGPAGNVLG------APIYEIK
>Solenopsis_ric_P35779_HexHymFor
--------------------------------------------------------------------------------------------------------------TNYCNL-QS----------------------------------------------------------------------------------------------CKRNNAIHTMCQYTSPTP----GPMCLEYSNVG-FTDAEKDAIVNKHNELRQRVASGKE-----MRGTNGPQP-PAVKMPNLTWDPELATIAQRWANQCT---FE-----HD--ACRNVE--RF--A-VGQNIAATSSS------------GKNKSTLSDMILLWY-NEVKD--FDNRWI-SSFP-SDGNILM---H-V-------GH---YTQIVWAKTKKIGCGRI-MFKE--------DNWNKHYLVCNYGPAGNVLG------AQIYEIK
>Rhynchium__bru_B2MVK7_HexHymVes
----------------------------------------------------------------------------------------MTKIDLLARVFVIATIIALATAVDYYKL-------------------------------------------------------------------------------------------------KCPPKTKHTMCIYGTNSHP---SRNCGVVKGSG-PTDQEKREILKEHNDYGHKVASGEE-----KRGVNGGQP-AAKNMEDMTWDDELAKVAQTWANQCT---IN-----HD--KCRSVS--RF--S-VGQNLASKSTT------------GNDFPPVVELIQLWE-NEVSD--FDKNNI-KSLP-ASGIS-----K-T-------GH---YTQMVWAKSNKLGCGSI-KHHK--------DGWNKHFLVCNYGPSGNYLG------QSVYEV-
>Thereuopoda_lon_GASR01000079_MyrChi
------------------------------------------------------------------------------------------------FLIFTVLLHA--------------------------------------------------------------------------------------------------------------------------ALA----NSQSCTILSNS-LSSSQIDTIVDEHNRLRAQVANGQQ----------PGQP-SASNMRKMSWDSDLAKAAQDWADQCK---FE-----HH--KVDNPN---Y-SW-VGQNLYMQMGG--------------DSLDMATTVQSWY-NEVTNPGFNSQNI-NPYK-FDS-------G-S-------GH---YTQLVWADSNNVGCGLT-VFQK-------ESNTKNFLVVCNYGPGGNVIG------SIMYKEG
>Thereuopoda_lon_GASR01000080_MyrChi
-----------------------------------------------------------------------------------------LQARNLLFIVFAVLLPT-------------------------------------------------------------------------------------------------------------------------ALNK----PKKGCKILNRT-FSSSDITTIVNEHNRLRAQVANGQQ----------PGQP-SASNMRKMSWDVDLAAAAQQWADKCK---FQ-----HN--QAVHPK---Y-KW-VGQNLFIQMGG--------------NSLNVSKPVQSWY-NEVVKPGFNSSSI-RPYK-FTK-------G-T-------GH---YTQVVWAKTNKVGCGLT-VYQQ----------------------------------KRIFKFS
>Harpegnathos_sal_E2C0M8_HexHymFor
----------------------------------------------------------------------------------------MIDDIAVATNIF-----------------------------------------------------------------------------------------------------------------------------ARETAA----EDTYHLTGSGG-ISCEEKQIILDEHNRLRQLVALGQI----------HGQP-SAENMMEMIWDDELAAIAQRWADRCA---ET-----HD--SLRNVR----------------------------------------------------------------------------K-----------------------------------------------------------------------------
>isotig00515_Xibalb_tul_Cru_VG
-----------------------------------------------------------------------------------------MNFFLIVFFLGLVMGEEPKQDDYYRKF-GN---------------------------------DHTMVQFKGVGRS------------------------------------------------------------CNQTYI----KGTITMIKTGA-LSEEEEEAFVKYHNDYRRKVAFGNE-----KRGLPGPQP-QAADMLELTWDPELAAIAQRWAEQCP---RR-----HD--DNRKVD--RWEDKNPGQSMMSDRII-SFPKYPEQFPEPGLDAPAEKSVESWY-KEVIY--FNKYKV-SPFW-YTY-------D-T-------RH---YTQLAWANTSKIGCGFV-IRKEERKSIYWTLIEWKRWVVCNYGPAGNTEK------ENMYTVG
>DMPC15187840_Xibalb_tul_Cru_VGBT
--------------------------------------------------------------------------------------------------------------------------------------------------------------------S------------------------------------------------------------CNQTYI----KGTITMIKTGA-LSEKEEEAFVKYHNDYRRKVAFGNE-----KRGLPGPQP-QAADMLELTWDPELAAIAQRWAEQCP---RR-----HD--DNRKVD--RWEDKNPGQSMMSDRII-SFPKYPEQFPEPGLDAPAEKSVESWY-KEVIY--FNKYKV-SPFW-YTY-------D-T-------X-------------------------------------------------------------------
>isotig00538_Xibalb_tul_Cru_VG
-----------------------------------------------------------------------------------------MNFILAFCFLALVSAEEPKPDNYYKKF-GN---------------------------------DHTMVQYKGTGST------------------------------------------------------------CNQTRI----GGTITLFRTGV-LSAKEKEAFLKAHNDLRRKVALGNE-----GRGNPGPQP-HAADMLELTWDDELAALAQRWAEQCP---GRLGVQPHD--SNRKVD--RWRGK-VGQNLAWDRVQ-SFLEFADMYPPPGLDAPAEKTVESWY-NEVSI--FSKNDI-SPFR-WSR-------G-A-------GH---YTQVVWGNTAKVGCGFF-MKKEEKKEKNWTTEEWQRWVVCNYGPSGNFPG------RSMYTAG
>DMPC15232588_Xibalb_tul_Cru_BTVG
-----------------------------------------------------------------------------------------MNFILAFCFLALVSAEEPKPDNYYKKF-GN---------------------------------DHTMVQYEGTGST------------------------------------------------------------CNQTRI----GGTITLFRTGV-LSAKEKEAFLKAHNDLRRKVALGNE-----GRGNPGPQP-HAADMLELTWDDELAALAQRWAEQCP---GRLGVQPHD--SNRKVD--X-------------------------------------------------------------------------------------------------------------------------------------------------------
>DMPC15225607_Xibalb_tul_Cru_BTVG
-----------------------------------------------------------------------------------------MNFILAFCFLALVTAEEPKPDNYYKKF-GN---------------------------------DHTMVQYKGTGST------------------------------------------------------------CNQTRI----GGTITLFRTGV-LSAKEKEAFLKAHNDLRRKVALGNE-----GRGNPGPQP-HAADMLELTWDDELAALAQRWAEQCP---GRLGVQPHD--SNRKVD--RWRGK-VGQNLAWDRVQ-SFLEFADMYPPPGLDAPAEKTVESWY-NEVSI--FSKNDI-SPFR-WSR-------G-LATTPRLFGE---HGSWLW---------FL-HEKGEKKEKX-----------------------------------
>DMPC15255883_Xibalb_tul_Cru_BTVG
-----------------------------------------------------------------------------------------MNFILAFRFLTLVTAEEPKPDNYYKKF-GN---------------------------------DHTMVQYKGTGST------------------------------------------------------------CNQTRI----GGTITLFRTGV-LSAKEKEAFLKAHNDLRRKVALGNE-----GRGNPGPQP-HAADMLELTWDDELAALAQRWAEQCP---GRX------------------------------------------------------------------------------------------------------------------------------------------------------------------------
>DMPC15154704_Xibalb_tul_Cru_BTVG
---------------------------------------------------------------------------------------MHISVFVLALSLVVLVAAQTHPDDYYAKFNKD--------------------------------------------------------------------------------------------------GDEHTMVKYHGIGGK-CTAGGAIVVKSGP-VTEEEKEAFLKFHNDYRRKVAKGQE-----SRGSPGPQP-EASNMKEMTWSNELAELSQRWAEQCPDSSHP-----HD--HNRITD--DF-SV-VGQNMFADSIQ---STPMFGMPDPPLTANVGKAVKFWT-LEAAY--MNNEHV-SPFT-YKP-------S-A-------GH---YSQIAWANSDKLGCGFV-MTKKEEMQMFFSVNDFKRVVICNFGPGGNING------LDMYKTG
>DMPC15244538_Xibalb_tul_Cru_BTVG
----------------------------------------------------------------------------------------------------------------------------------------------------------------------------------------------------------------------------------------------------------------------------------------------------------------------QCPDSSHP-----HD--HNRITD--DF-SV-VGQNMFADSIQ---STPMFGMPDPPLTANVGKAVKFWT-LEAAY--MNNEHV-SPFT-YKP-------S-A-------GH---YSQIVWANSDKLGCGFV-MTKKEEMQMFFSVNDFKRVVICNFGPGGNING------LDMYKTG
>DMPC15185027_Xibalb_tul_Cru_BTVG
---------------------------------------------------------------------------------------MHISVFVLALSLVVLVAAQTHPDDYYAKFNKD--------------------------------------------------------------------------------------------------GVEHTMVKYQGIGGK-CTAGGATVVKSGP-VTEEEKQAFLKFHNDYRRKVAKGME-----SRGSPGPQP-EASNMKEMTWSNELAELSQRWAEQCPDSSHP-----HD--HNRITD--DF-SV-VGQNMFADSIQ---STPMFGMPDPPLTANVGKAVKFWT-LEAAY--MNNEHV-SPFT-YKP-------S-A-------GH---YSQIVWADSDKLGCGFV-MTKKEEMQMFFSINDFKRVVICNFGPGGNING------LDMYKTG
>DMPC15252648_Xibalb_tul_Cru_BTVG
----------------------------------------------------------------------------------------------------------------------------------------------------------------------------------------------------------------------------------------------------------------------------------------------------------------------------------------------------------------------------------VEKAISFFY-MEVGKPGFNKAHV-DPFK-YSH-------R-S-------GH---YTQLVWAETDRIGCGFL-MLKEAQFQMFFTMYEWPRFIVCNYAPGGNMNG------VPMYKIG
>Lepeophtheirus_sal_A0A0K2U2R7_CruCop
----------------------------------------------------------------------------------MRSEIWQIILFVAVCATKQAISECLTTSGLRCMT-KDEDGADLYFKHFKFKSTCFKYNEQRLCMITPGNLRQCECTNNCCKESGGSG--------GGGTGTGDKLKCDSSMVKDFQGCTDLKKTFCKFEKKIGKIIYPNTLCKYCGENK----KHCKSKICTYDITSEEDKMRIITEHNKLRSTVALGNE-----KRGVSGAQP-PATNMNRLSWDNDLAVSAQMWALQCR---TG-----HD--KNRITP--QYNEW-VGQNIASAWSS-----------AKSSSRDYESMIQGWY-DEVKD--FPPKNI-EKYN-SEGATG----V-V-------GH---YTQLAWAATTKVGCGFI-MYYD----ETQPRYPYKKVLVCNYGVGGNVLG------TRMYKIG
>Lepeophtheirus_sal_A0A0K2U9M7_CruCop
----------------------------------------------------------------------------------LTMLRGIYFTVCFIVCIKEAFSECQTLSGNRCLT-KNDPGAAEYFNYFGWKSSCFDYNGGKYCMISIGNLRPCKCTNGGSGGGGNDGSNGGTVGQGGSDNGSDNLKCDSSTVENFGECSGLKQAFCPLTFFKSGVTHRNTLCKYCGEDK----QTCSSKICTYDITSEEDKQRIVDKHNDLRSNVALGNE-----KKGIGGPQP-SAANMNRLKWDSDLAKSAQMWTLQCQ---RG-----HD--NNRLTP--QFDVW-VGQNIASSWNS-----------VKTSSRHYETMIQGWY-DEVKD--FPSKNV-EKYS-SEGATG----Q-V-------GH---YTALVWAATTRVGCGFI-MYYD----DTMLLYPYKKMFVCNYGVGGNLFG------EAVYKIG
>Ethmostigmus_rub_GASI01000038_MyrChi
---------------------------------------------------------------------------------------MSIMRSLAALCVLTIV-----------------------------------------------------------------------------------------------------------------------------NLC----LAQSCKLTTSG-LTADDKKQIVDVHNQLRAKVASGGQ----------SNQP-SASNMKELKWDDNLAGTAQKWADTCN---SG-----HDTNDDRKTN--NY-PS-VGQNYYGGWLS---------GFGSDRKLDFSKAIQLWY-DEVSK--FNSNGI-DRYQ-FDP-------N-T-------GH---YTQVVWATTEAVGCGYV-TFQS--------NQWTEQHFICNYGPAGNFIG------QSVYQRG
>Scolopendra__deh_KC144555.1_MyrChi
----------------------------------------------------------------------------------------MNILLPSTLFVLLMF----------------------------------------------------------------------------------------------------------------------------QIIG----SGMGCDMKVRG-LDANMKKMILDLHNKKRQIVANGQQ----------SGQP-SAANMKELHWNDEIAANAQRSAETCV---FE-----HTAKSLRKTT--KY-SY-LGENIYKGSYP----------------DPIPRSVNAWY-DEVKD--VTPAVV-KSFS-SGGP------M-I-------GH---YTQMVWANTEALDCGLV-TASD-----------RNSYLFCQYGPGGNYRS------QPIYKQG
>Scolopendra__deh_KC144967.1_MyrChil
----------------------------------------------------------------------------------------MNILLSSTLFVLLMF----------------------------------------------------------------------------------------------------------------------------QIIG----SGMGCDMKVRG-LDANMKKMILDLHNKKRQIVANGQQ----------SGQP-SAANMKELHWNDEIAANAQRSAETCV---FE-----HTAKSLRKTT--KY-SY-LGENIYKGSYP----------------DPIPRSVNAWY-DEVKD--VTPAVV-KSFS-SGGP------M-I-------GH---YTQMVWANTEALGCGLV-TASD-----------RNSYLFCQYGPGGNYRS------QPIYKQG
>Scolopendra__alt_GASK01000008_MyrChi
----------------------------------------------------------------------------------------MNILLSSTLFVLLMF----------------------------------------------------------------------------------------------------------------------------QIIG----SGMGCDMKVRG-LDANMKKMILDLHNKKRQIVANGQQ----------SGQP-SAANMKELHWDDEIAANAQRSAETCV---FE-----HTAKSLRKTT--KY-SY-LGENIYKGSYP----------------DPIPRSVNAWY-DEVKD--VTPAVV-KSFS-SGGP------M-I-------GH---YTQMVWANTEALGCGLV-TASD-----------RNSYLFCQYGPGGNYRS------QPIYKQG
>Scolopendra__deh_KC144414.1_MyrChi
----------------------------------------------------------------------------------------MNTFLMFLLFVCAVF----------------------------------------------------------------------------------------------------------------------------EILG----SGMGCDMKVRG-LDANMKKMILDLHNKKRQIVANGQQ----------SGQP-SAANMKELHWDDEIAANAQRSAETCV---FQ-----HTAKNLRKSS--KY-NY-LGENIYKGSYP----------------DPIPRSVNAWY-DEVKD--VTPAVV-KSFS-SGGP------M-I-------GH---YTQMVWANTEALGCGLV-TASD-----------RNSYLFCQYGPGGNYRS------QPIYKQG
>Scolopendra__alt_GASK01000009_MyrChi
----------------------------------------------------------------------------------------MNTFLMFLLFVSAVF----------------------------------------------------------------------------------------------------------------------------QILG----SGMGCDMKVRG-LDANMKKMILDLHNKKRQIVANGQQ----------SGQP-SAANMKELHWNDEIAANAQRSAETCV---FE-----HTAKNLRKTT--KY-SY-LGENIYKGSYP----------------DPIPRSVNAWY-DEVKD--VTPAVV-KSFS-SGGP------M-I-------GH---YTQMVWANTEALGCGLV-TASD-----------RNSYVFCQYGPGGNYRS------QPIYKQG
>Scolopendra_deh_KC144549.1_MyrChi
----------------------------------------------------------------------------------------MNILLSSTLFVLLMF----------------------------------------------------------------------------------------------------------------------------QIIG----SGMGCDMKVRG-LDANMKKMILDLHNKKRQIVANGQQ----------SGQP-LAANMKELHWDDEIEAIAQRSAETCV---FK-----HTAKSLRKSS--KY-SY-LGENVYKGGYP----------------DPIPRSVNKWY-DEVKD--VTPAVV-KSFS-DDGP------M-I-------GH---YTQMVWANTEALGCGLV-TASD-----------GTSYLFCQYGPGGNYPG------QQIYKQG
>Scolopendra__mor_GASH01000042_MyrChi
------------------------------------------------------------------------------------------MLLVSPLLLFLSF----------------------------------------------------------------------------------------------------------------------------QILK----SGMGCDIKARG-LDANMKKMILDLHNKARQKVANGQQ----------SGQP-SAANMKELHWDDEIAANAQKSAEKCV---FQ-----HTAKNLRVTN--KY-TY-LGENIYMGSYP----------------DPVPRSVNAWY-DEVKD--VAPAVV-KSFS-SGGP------M-I-------GH---YTQMVWADTESLGCGLV-TASD-----------RNSYLFCQYGPGGNYRG------EPIYKQG
>Scolopendra_mor_GASH01000049_MyrChi
----------------------------------------------------------------------------------------MNILPLLSLLVFLLL----------------------------------------------------------------------------------------------------------------------------QISE----SGMGCDMKVRG-LDANMKKMILDLHNKARQKVANGQQ----------SGQP-SAANMKELHWDDEIAAKAQQSANKCV---FE-----HTPQNLRVSS--KY-NY-LGENIYMGSYS----------------DPIPRAVNGWY-GEVKD--VTPAVV-KSFS-SGGP------M-I-------GH---YTQMVWANTEALGCGLI-TATD-----------GNSYVVCQYGPGGNYRG------QPIYKQG
>Scolopendra_mor_GASH01000050_MyrChi
----------------------------------------------------------------------------------------MKILGLHFLFAFLML----------------------------------------------------------------------------------------------------------------------------QIFE----RGLGCDMKVRG-LDANMKKMILDLHNKARQKVANGQQ----------SGQP-SAANMKELHWDDEIAAKAQQSANKCV---FQ-----HTPQNLRVSS--KY-DY-LGENIYKGSYS----------------DPIPRSVNAWY-GEVKD--VRPAVV-KSFS-SGGP------M-I-------GH---YTQMVWADTEALGCGLV-TATD-----------GNSYVVCQYGPGGNYQG------EPIYKQG
>Scolopendra__mor_GASH01000037_MyrChi
----------------------------------------------------------------------------------------MKILPLLSLLAFLLL----------------------------------------------------------------------------------------------------------------------------QISE----SGIGCDMKIRG-LDANMKKMILDLHNKARQKVANGQE----------NGQP-SAANMKELHWDDEIAAKAQESANKCV---FK-----HTPQNLRVSS--KY-SY-LGENVYTGSYP----------------DPIPRSVNKWY-GEVKD--VTPAVV-KSFS-DAGP------M-I-------GH---YTQMVWANTEALGCGLV-TATG-----------GKSYLFCQYGPGGNYPG------QPIYKQG
>Scolopendra__mor_GASH01000040_MyrChi
----------------------------------------------------------------------------------------MKILPLLSLLAFILL----------------------------------------------------------------------------------------------------------------------------QISE----SGIGCDMKVRG-LDANMKKRILDLHNKARQKVAKGQQ----------SGQP-SAANMKELHWDDEIAAKAQESANKCV---FE-----HTPDDLSVSS--KY-SY-LGENIYMGSYS----------------DPIMTAVNDWY-GEVKD--VTPAVV-KSYS-DDGP------T-I-------GH---YAQMVWANTEALGCGFV-TATD-----------GNSYLFCHYGPGGNYPG------QPIYKQG
>Scolopendra__mor_GASH01000041_MyrChi
----------------------------------------------------------------------------------------MKILPLLSLLAFLLL----------------------------------------------------------------------------------------------------------------------------QISE----SGIGCDMKVRG-LDANMKKRILDLHNKARQKVAKGQQ----------SGQP-SAANMKELHWDDEIAAKAQESANKCV---FE-----HTPDDLSVSS--KY-SY-LGENIYMGSYS----------------DPIMTAVNDWY-GEVKD--VTPAVV-KSYS-DDGP------T-I-------GH---YAQMVW-------------ATD-----------GNSYLFCQYGPGGNYPG------QPIYKQG
>Scolopendra__alt_GASK01000010_MyrChi
----------------------------------------------------------------------------------------MNTLLTFSVFAFVII----------------------------------------------------------------------------------------------------------------------------HILE----SGMGCDMKVRG-LNANMKKMILDLHNKKRQIVANGQQ----------SGQP-SAANMKELHWDEEIAANAQRSAETCE---FK-----HTAQSLRKSS--KY-SY-LGENIYIGFHP----------------EPIPRSVNMWY-NEVKD--VTPAVV-KSFS-SGGP------M-I-------GH---YTQIVWADTEALGCGLV-IAK-------------VSYVFCQYGPGGNYLH------HPIYKQG
>Cormocephalus_wes_GASL01000014_MyrChi
-------------------------------------------------------------------------------------------ILVIAFLLALSS----------------------------------------------------------------------------------------------------------------------------QWFT----STMGCKTAERG-LDAKLKAQLLDLHNKARQKIANGQE----------SGQP-SASNMKELHWDDEIAANAQRVAEKCV---FQ-----HTPKEQRATK--KY-DY-VGENIYKGSYP----------------NPIPRSVNAWF-GEVKD--VTPSTV-KSFA-STGK------M-I-------GH---YTQMVWASTEALGCGYV-KSAE----------DGNSYVFCQYGPGGNILT------QPMYKEG
>Cormocephalus_wes_GASL01000013_MyrChil
----------------------------------------------------------------------------------------MKFLDIFAVTVFLFF-----------------------------------------------------------------------------------------------------------------------------QLR----SGLCCRISERG-LDANLKAQMLDLHNKARQKVANGQQ----------AGQP-SASNMKELAWDDEIAANAQRAVEKCV---FQ-----HTSRDQMVTR--KY-KV-VGENIYMGSYA----------------NPLQKAMELWF-GEVKD--VTPSLV-KKFD-FYGPA-----V-I-------GH---YTQLVWAETEAVGCGYI-KSAD----------DGQSYVFCQYAPAGNYQD------EPVYKQG
>Scolopendra_deh_KC144061.1_MyrChi
-----------------------------------------------------------------------------------------MNFVIYGVIVVLTS----------------------------------------------------------------------------------------------------------------------------QLYV----DGWGCQMSERG-LDKKMKNKILKHHNELRQKVANGQE----------RGQP-TASNMKQLRWNDELAANAQRAAERCI---FQ-----HTSDEGRKTT--KY-GV-AGESMYAGTFS----------------NPLKTAVDMWY-EEVRD--VNPSIL-DSYDYYPGA------V-I-------GH---YIQLVWAETEAIGCGYA-KSAA----------DGESYVFCHYAPHGLFPQ------QSVYKRG
>Ethmostigmus_rub_GASI01000039_MyrChi
------------------------------------------------------------------------------------------MKFLVPLILFSVI----------------------------------------------------------------------------------------------------------------------------ELIQ----SGMGCNLMARG-MTNEAKKQILDLHNKARQKIANGQE----------KGFP-KASNMKELQWDNELENYAQKNAELCQ---FK-----HSPKEGRKTS--KY-TG-FGENVYSGTAQ------------GPVEALASRAADAWY-KEVKD--VTPSVL-KSYQSKSGGP-----V-I-------GH---YTQMIWANTEAIGCGYA-KDAK----------TKANYIFCNYAPSGNYPG------APAYKEG
>Ethmostigmus_rub_GASI01000040_MyrChi
-----------------------------------------------------------------------------------------MILSTLGVLIFLQY-----------------------------------------------------------------------------------------------------------------------------QVH----QGQACKITDRG-LDDATKAKLVDLHNQMRLKVALGKQ----------PNQP-PASNMKELHWDNELAAKAQEWANTCS---QD-----HTPDEESNTK--KY-EG-FGQNIYWSTSP------------SSMNSQAEGAVKMWY-DEVKD--LNPAEV-KAFV-GDD-------D-V-------GH---YTQMIWADTEAVGCGYV-RQAE----------DKSTNLFCNYGPGGNIEG------YPIYEIG
>Ethmostigmus_rub_GASI01000037_MyrChi
--------------------------------------------------------------------------------------------MRSILILFLSALPAVIHCCDYAQF-----------------------------------------------------------------------------------------------------GNDHTMCRY---------RGDACSIERKG-VDDQGIKQIIDVHNRLRQKVANGNQ----------PGQP-SAANMKQVRWNKELAVVAQRLADQCK---MQ-----HD--SNRRIQ--KY-SW-VGQNIYIGWSS-----------SKDSNPNYEDAVNAWF-NEVTKPGFSAKAI-SPFS-FSG-------G-T-------GH---YTQVVWATTEEVGCGYS-FYKD-------TNGMYAKLVVCNYGPGAT----------------
>GASI01000036_Sco_MyrChi
--------------------------------------------------------------------------------------------MRSILILFLSALPAVIHCCDYAQF-----------------------------------------------------------------------------------------------------GNDHTMCRY---------RGDACSIERKG-VDDQEIKQIIDVHNRLRQKVANGNQ----------PGQP-SAANMKQVRWNKELAVVAQRLADQCK---MQ-----HD--SNRRIQ--KY-SW-VGQNIYIGWSS-----------SKDSNPNYEDAVNAWF-NEVTKPGFSAKAI-SPFS-FSG-------G-T-------GH---YTQVVWATTEEVGCGYS-FYKD-------TNGMYAKLVVCNYGPGAT----------------
>Triatoma_inf_ABR278971_HexHetRed
----------------------------------------------------------------------------------MAKAHSSLVFCLLALALVR----------------------------------------------------------------------------------------------------------------------------FAQAKC----TNGYTFLGIKE-LSEKDKQKLLDFHNKFRELTAAGEAPAPKGEDGRERRQP-PAANMLELTWHKKAEKQAYKWARTCE---WK-----HN--NATDKA--GN--S-MGQNLGRKMST-EK-----TDVDDTFDKWSYDLVRGWF-DEAKL--YKYGSG-FSM------------S-T-------GH---YTQVVWANTSQVGCGYS-YYMQ---IDEYNQKWYTGYLVCNYSPAGNFNN------REPYEIS
>Triatoma_inf_A6YPK1_HexHetRed
----------------------------------------------------------------------------------MAKAHSSLVFCLLALALVR----------------------------------------------------------------------------------------------------------------------------FAQAKC----TNGYTFLGIKE-LSEKDKQKLLDFHNKFRELTAAGEAPAPKGEDGRERRQP-PAANMLELTWHKKAEKQAYKWARTCE---WK-----HN--NATDKA--GN--S-MGQNLGRKMST-EK-----TDVDDTFDKWSYDLVRGWF-DEAKL--YKYGSG-FSM------------S-T-------GH---YTQVVWANTSQVGCGYS-YYMQ---IDEYNQKWYTGYLVCNYSPAGNFNN------REPYEIS
>Triatoma_mat_E2J7I3_HexHetRed
--------------------------------------------------------------------------------------------------------------------------------------------------------------------------------------------------------------------------------------------------------------------------TAAGNAPAPKGEYGEDRKQP-PAANMLELTWNNYAAKKAYKLASTCK---WK-----HD--DPTDIS--GN--K-LGQNLAKFMST-QK-----TNVNQTFDEWTHNMVKGWF-DETNL--YAYGSG-FKN------------T-T-------GH---YTQVVWAKTMQVGCGYS-YFEE---IDDKNDKWFAGYLVCNYRPGGNMRG------ENPYIEG
>Dipetalogaster_max_G3CJR9_HexHetRed
----------------------------------------------------------------------------------MAKTQCPLVFSLLALALIGTLQ-------------------------------------------------------------------------------------------------------------------------SSAAQC----QNSNQFLGSLE-ITGKYRKAVVSIHNYYRNLTAAGEA-------GEYYKQP-PAENMLQLTWDDDAASKAVELANTCV---FG-----HD--GAKDKD--DK--P-MGQNIALKMSS-TQ-----SDVNKSYDEWMTGMVKDWF-DEVKD--YSFGSG-FSS------------G-T-------GH---YTQIVWANTSKVGCGYS-YYKE--------GTWYAGYLVCNYKPPGNWYG------QDPYIQG
>Rhodnius_pro_Q7YSZ5_HexHetRed
-----------------------------------------------------------------------------------CSLEVGLLASIVLLSSMVLVRPGPRPVPGSDPL-RK----------------------------------------------------------------------------------------------------------VRSSCV----DPLKKVIGLKN-FDEKDKKLLLHEHNQYREKVAAGLA----------PNQP-GAENMILLTWNSDAALQAKAWASGCD---FM-----HNNPESKNTK-----KP-MGQNIYMKMSI-EK-----ETLEKTFQRYIPEMVKGWY-DEVEL--YNFGDS-FSA------------A-T-------GH---YTQIVWKNTTKVGCVYS-YFKD-------VNGWYSGYLVCNYSPAGNWYG------EAPYKEG
>Calligus_rog_C1BMG1_CruCop
---------------------------------------------------------------------------------------MTTRILPLLLLFFVLLERSSVLSKDLESL-MD-------------------------AVNVISKGPNIVPKHIKQGCDYCSL------------------------------------------------SSRNTYCRYGQSET----VSCVGVISAGL-PSEAVKQEILNVHNDLRRKVANGET----------GRLPGTASNMRKLVWNEELARGAQLWSNQCR---TE-----HD--EPNTCK----HKF-VGQNIAWSHAS-----------GETEDPDFKTAIERWY-DEINL--YRGSV--DSYY-FNS-------A-T-------GH---FTQLIWADTYEIGCGFV-AYTG----RKRRGDAIQKIYICNYGPGGNSVS------SPIYKQG
>Opisthacanthus_cay_C5J8B3_CheSco
------------------------------------------------------------------------------------------------------------------------------------------------------------------------------------------------------------------------------------------------------------------MHNEFRNKIALGKE-------TTPQQQP-PAANMMQMEWDDELARIAQAHANLCK---FE-----HDTGPQRQVD--NF--I-VGQNLFITMMS--------------KKIDWRK-ADMWYTSEVQY--FNPQYR-KPFV-FGG-------A-Y-------GH---FSQIIWAETWKVGCGVA-WYYD------HSQKMDTMLYTCNYGPAGNMQG------ATVYIKG
>Hottentotta_jud_F1CJ75_CheSco
--------------------------------------------------------------------------------------MKFLPIFYFAFXPFWRKSLCGECPGIYKRL-----------------------------------------------------------------------------------------------------SKDHTXCK----------QSTCKVIAGGS-VSASDKETILKAHNELRNKLATGKE-------TEYQTLP-SAANMMQLEWDDELAAVAQAHANQCK---FN-----HDRGDQRAVG--NF--S-VGQNLLQMMGT--------------LSINWEK-VKIWYTSEVKY--FHPEYN-KPFK-FQG-------S-Y-------GH---FSQVIWAKTWKVGCGVA-GYTE--------SNTKKVLYTCNYGPD--------------WKCN
>Lycosa_sin_A9QQ26_CheAra
-------------------------------------------------------------------------------------MSAPVGIPSLLLALCALLCVLNAVRSAYCPD-----------------------------------------------------------------------------------------------------PYKRYSDQHSYCVG----VCCSCAKYRRG-VSPWLKKELVRLHNNLRSKVAGGKS-------HSVDHLP-RATNMLEMVWDDELAEVAQRWSDKCE---RK-----SDCEDCRRVG--RFG---VGQIIFEFDGK-------------MDGKDMENEFFSRF-MALQS--FRKEQV-ARFT-------------A-------GTNPKTAQILWAKTWRIGCGFL-DFNY------PGNGRRYTQIVCNYGPKGNEEG------EEVYKAG
>Tityus_ser_P85840_CheSco
--------------------------------------------------------------------------------------------------ECPALYRRYSKEHTFCKT-----------------------------------------------------------------------------------------------------------------------KNQKCNIKRWG-VSQDDRNTIINLHNKVRNNIALGQD--------QSGRLP-AAGDMLEMEWDDELAQIAQKLADQCV---FK-----HDCDDCRKVE--NFD---VGQNIFTRGIT---------------AVEIPDPFKSWT--------------------------------------------------------------------------------QLYVCNYGPAGNLDD------SELYKVD
>Caligus_rog_C1BMF7_CruCop
-------------------------------------------------------------------------------MKTSCGYKWIYLSALMSFVLEVSLGQGLPNEIDYC-----------------------------------------------------TF------------------------------------------------SKAHTLCQFKNKIS----ASCGNVTYRGI-KDQGEKNIIVQIHNELRSKIANGLE-----ERGDPGPMP-SAANMIELTWDEELAIEAQTWADQCI---TD-----HDCPSCRKLS--RF--P-VGQNLYSFGHI-----------PGIFEGSWKRAINGWY-DEVVD--FRRDHV-DPFK-IRKGV-----L-V-------GH---SHRHPNSHTQ---------------------------ALCEYLR-NKQHC------TLIHETS
>Gene.137298::c30369_BT_Eu_ru_202_g1_i1::g.137298::m.137298
-----------------------------------------------MKRAGTSKKLQFSTPEYSITPISVIPGSSRLLIPNRRREEAMVMANLRKRVAAVDLSRKREMIEDPNAN-DT--------------------------------------------GQSDAL------------------------------------------------DNRPLLPKLSTKRD----VNNGEESPKPLLQDKDFILDCLCWHNEYRARH-----------------------GAPALTVSPELCEYAQQWANHLA---ST-----NEFYYRSEKS--------LGQNLFCCPIS-----------ALVTDLTGQEVASYWY-STVRR--YNYFKE-PGLL-HTNV------N-A-------GH---FTQMVWVSTKYFGVGKA-TS-----------KTGKIFVVAYY---------------------
>Gene.109742::c12982_BT_Ma_ar_201_g1_i1::g.109742::m.109742
-----------------------------------------------MKRAGTSKKLQFSTPEYSITPISVIPGSSRLLVPNRRREEAMVMANLRKRVAAVDLSRKREMMEDPNAN-DT--------------------------------------------GQSDAL------------------------------------------------DNRPLLPKLSTKRD----VNNGEESPKPLLQDKDFILDCLCWHNEYRARH-----------------------GAPALTVSPELCEYAQQWANHLA---ST-----NEFYYRSEKS--------LGQNLFCCPVS-----------ALVTDLTGQEVASYWY-STVRR--YNYFKE-PGLL-HTNV------N-A-------GH---FTQMVWVCTKYFGVGKA-TS-----------KTGKIFVVAYYYPPGNVVS---KFQDNVLPPI
>Ixodes_sca_Q4PN19_CheAca
-----------------------------------------------------------------------------------------MNLFPLEFILSVYLVLDIV-------------------------------------------------------------------------------------------------------------------------------VGQYHPTSRET-GMAVFRKKCVDRHNYYRKLH-----------------------RSPPLFQNTKINLWAQGWADYIA---GI-----DQMRHRDGNP--------YGENIYSIGRV-----------QHGYQPKAKDVVDAWY-KEIKY--YNYSKP-GFGL-----------K-T-------GH---FTQVVWKGTRRLGCGWA-RS-----------YTGYVYVVCNYDPPGNFRN---HFNENVLKRK
>Gene.131222::c24156_BT_Eu_ru_202_g1_i1::g.131222::m.131222
----------------------------------------------------------------------------------------------------------------------------------------------------------------------------------------------------------------------------------------------------------------------------------------------------------------------------------------------------------------------------------------------------------------------------------------FTQVVWKDTRELGCAFA-RK------------ENLVYIVANYYPPGNYRG---RFPENVLPPK
>Gene.44599::c9047_BT_Ma_ar_201_g1_i1::g.44599::m.44599_signalP
-------------------------------------------------------------------------------------MLFLLLSFGLGVICSASYLWWPEISSTFSRQ-NQ---------------------------------PVSNTRS--------LQ------------------------------------------------HSASSRTVPNDRTA----NVDFDQQITSS-AESGFHKECQEEHNRLRAIH-----------------------GAPPLKLDSNLCKYAQQWANHLA---NT-----GRMEHRSDTN--------YGENLFMSVGM---------------QFDGRTPVKSWY-DEIKN--YKYGSD-FSP------------S-T-------GH---FTQVVWKDSKELGCGFA-RK------------DNFVYVVANYNPPGNYRG---RFAENVLPPK
>Gene.1341::c294_BT_Eu_ru_202_g1_i1::g.1341::m.1341
----------------------------------------------------------------------------------------------------------------------------------------------------------------------------------------------------------------------------------------------------------------------------------------------------------------------------------------------------------------------------------------------------------------------------------------FTQVVWKGSKELGCAFA-QK------------GNEIYLVANYHPPGNFQG---QFSANVLPPK
>Gene.65498::c10811_BT_Ma_ar_201_g1_i1::g.65498::m.65498
----------------------------------------------------------------------------------PSSRGPTKAQPPQKVRTTDSPPSRGPTKTQTGQR-GG---------------------------------TPGGPSSNGPPKKHLDQ------------------------------------------------QVGGTVNKPSSSAS----------TQPKP-EFSQFEKECLAEHNKYRAIH-----------------------GAPPLTLSRNLCQYSQEWANRLS---KM-----GRMEHRTEGK--------YGENLYMSSGM---------------KVDARTPVKSWY-DEIKF--YKYGSD-FSS------------N-T-------GH---FTQVVWKGSKELGCAFA-QK------------GNEIIVVANYSPPGNVQG---QFSENVLPPK
>Gene.164007::c55725_BT_Eu_ru_202_g1_i1::g.164007::m.164007
--------------------------------------------------------------------------------------------------------------------------------------------------------------------------------------------------------------------------------------------------------------------------------------------------------------NYAQEWANHLV---KI-----GGMQHRTEGK--------YGENLFMSSGM---------------KVDARMAVKSWY-DEIKF--YKYGSE-FSS------------S-T-------GH---FTQVVW---------------------------------------------------------
>Gene.142078::c36088_BT_Eu_ru_202_g1_i1::g.142078::m.142078
--------------------------------------------------------------------------------MS-WWSGGCPNRRQQCTRTVTVYTSDGRQVTTTYQG-GQ---------------------------------AVQQVTN--------SN------------------------------------------------STSSCHNAPTESTN----------TSSID-GFSKFETECLDEHNKFRAKH-----------------------GAPPLTLSRTLCNYAQEWANYLA---ST-----GSFQHRSNNS--------YGENLYMSSGM---------------QIDGRTAVRSWY-DEISM--YRYGSG-FSS------------S-T-------GH---FTQVVWKGSKELGIAVG-RR------------GNSSYVVANYNPPGNYQG---QFSSNVLPPT
>Gene.35124::c8028_BT_Ma_ar_201_g1_i1::g.35124::m.35124
--------------------------------------------------------------------------------MSWWWSSGCPNRRQQCTRTVTVYTSDGRQVTTTYQG-GQ---------------------------------AVQQVTN--------SN------------------------------------------------STSSSQNTPTEPTS----------TPSID-GFSQFETECLDEHNKFRAKH-----------------------GAAPLTLSRDLCNYAQEWANYLA---ST-----GSFQHRSNNS--------YGENLYMSSGM---------------QIDGRTAVRSWY-DEIRM--YRYGSG-FSS------------S-T-------GH---FTQVVWKGSKELGIAVG-RR------------GNSSYVVANYN--------------------
>Gene.24328::c5068_BT_Eu_ru_202_g1_i1::g.24328::m.24328_signalP
----------------------------------------------------------------------------------------------------------------------------------------------------------------------------------------------------------------------------MSLLSTVIFTV----LACLWWSVAVT-GYTKFEKECLNEHNKLRAIH-----------------------GAPPLTLNANLNKFAQQWANHLA---RT-----RTFDHRPKNS--------YGENLYMATGK---------------KVSGRTAVRSWY-NEINL--YRYGSG-FSK------------A-T-------GH---FTQLVWKGSKQLGCAVA-YR------------GNSAYVVANYSPPGNYLG---KFRANVLPPR
>Gene.44263::c9020_BT_Ma_ar_201_g1_i1::g.44263::m.44263
-----------------------------------------------------------------------------------------------------------------------------------------------------------------------------------------------------------------------------------------------------------------------------------------------------------------------------------------------------------MASGM---------------EVNGRTGVREWY-NEINQ--YRYGSG-FSI------------Q-T-------GH---FTQLVWKGSKQLGCAIA-RR------------GNAAYVVANYSPPGNYRG---QFRSNVLPPR
>Gene.44268::c9020_BT_Ma_ar_201_g1_i2::g.44268::m.44268_signalP
----------------------------------------------------------------------------------------------------------------------------------------------------------------------------------------------------------------------------MSLFSPVNIAF----LACLWWSVAVT-GYTQFEEECLDEHNKLRAKH-----------------------GAPPLTLSPNLNAFAQEWANHLA---HT-----RKFEHRPKNS--------YGENLFMASGM---------------EVNGRTGVREWY-NEINQ--YRYGSG-FSI------------Q-T-------GH---FTQLVWKGSKQLGCAIARRR------------GNAVYVVANYSPPGNYRG---QFRSNVLPPR
>Gene.61359::c8312_BT_Eu_ru_202_g1_i2::g.61359::m.61359
-------------------------------------------------------------------------------------MLFAILICGLGIICSASYWWWPEISTTFSRQ-TQ---------------------------------AVHNTRS------LHLS------------------------------------------------SSIQRRSVPNVGTA----NLDLDQQITSS-SEIEFEKECLEEHNRLRAIH-----------------------GAPPLKLARNLCKYAQEWANHLA---NT-----GRMEHRSQTN--------YGENLFMSGGM---------------QVDGRTPVKTWY-DEIKY--YKYGSE-FSP------------S-T-------GH---FTQ------------------------------------------------------------
>Gene.61362::c8312_BT_Eu_ru_202_g1_i3::g.61362::m.61362_signalP
-------------------------------------------------------------------------------------MLFAILICGLGIICSA-------------------------------------------------------------------S------------------------------------------------SSIQRRSVPNVGTA----NLDLDQQITSS-SEIEFEKECLEEHNRLRAIH-----------------------GAPPLKLARNLCKYAQEWANHLA---NT-----GRMEHRSQTN--------YGENLFMSGGM---------------QVDGRTPVKTWY-DEIKY--YKYGSE-FSP------------S-T-------GH---FTQ------------------------------------------------------------
>Gene.18178::c4228_BT_Eu_ru_202_g1_i2::g.18178::m.18178_signalP
MSAVPKLLLIFIVSCWLSNGTSGQANRQWTHKFVTYSSQVPQFSDTNWDGSGPMNAVPQFGALNNKIFPGGSIVSTQEFLHPLPQSMGGLPQDFPQFNSMNWDTSDRIFLNGFKQS-NN-----------------------------------------------GFS------------------------------------------------NHFPQLSNTDWNED----FNSKGSSQPMS-GFSQFEQECLDEHNKLRAKH-----------------------GVPALRLSRDLNKYAQQWANHLA---NT-----GAFQHRSDRV--------YGENLFMSYGG---------------RVDGRTAVRNWY-DEIRM--YRYGSG-FSK------------N-T-------GH---FTQLVWKGSKELGCAFA-RR-------YEKEFLKRFIIFQLFYFRGNSVY------------V
>Gene.35207::c8036_BT_Ma_ar_201_g1_i1::g.35207::m.35207
----------------------------------------------------------------------------------------------------------------------------------------------------------------------------------------------------------------------------------------------------------QFEEECLEEHNRLRAIH-----------------------DAPPLTLDENLTQLAQEWATHLL---KI-----RNLSPKTETD--------HGQNLFGMFSK--------------TTISGHVPVRAWY-NEIKD--YKFGSD-FSR------------H-T-------RH---FTQVIWKDTKQLGCAVA-HS------------GIFSFVVAYYSPAGNVHG---EFLTNVLPPN
>Gene.17713::c4168_BT_Eu_ru_202_g1_i1::g.17713::m.17713
MEVCCLKMASRCKPTRPVLMDVTRIPAVSSSHDCGSLSRVVMVRKTDQRLINHKKPQGDECEVVTFETIQTYKGHKPDRTVVTKERRDYSTTDVRKSPSVVRLIRRSTTPHSEGQS-LG---------------------------------ISTNDVSFRERRATSFS------------------------------------------------SNTSKSGTQLTLRQ----KSPSPANSKRS-IFGDFELECLRGHNEYRRKH-----------------------GVPPLKLSYKLCKFAEEWATNLA---NR-----GNPIHRSNSP--------YGENIFCTWTS----------SPHGITIDGREPVEHWY-SEVDN--HVFGKE-PTTL-----------R-S-------GH---FTQVIWKDSRELGVGMA-SS-----------KSGQVVVVANYDPPGNFIG---SFAANVPPLG
>Gene.56292::c8081_g1_i1_VG_Eu_ru_204::g.56292::m.56292
MEVCCLKMASRCKPTRPVLMDVTRIPAVSSSHDCGSLSRVVMVRKTDQRLINHKKPQGDECEVVTFETIQTYKGHKPDRTVVTKERRDYSTTDVRKSPSVVRLIRRSTTPHSEGQS-LG---------------------------------ISTNDVSFRERRATSFS------------------------------------------------SNTSKSGTQLTLRQ----KSPSPANSKRS-IFGDFELECLRGHNEYRRKH-----------------------GVPPLKLSYKLCKFAEEWATNLA---NR-----GNPIHRSNSP--------YGENIFCTWTS----------SPHGITIDGREPVEHWY-SEVDN--HVFGKE-PTTL-----------R-S-------GH---FTQVIWKDSRELGVGMA-SS-----------KSGQVVVVANYDPPGNFIG---SFAANVPPLG
>Gene.20913::c7931_g1_i1_VG_Ma_ar_203::g.20913::m.20913
MEVCCLKMASRCKPTRPVLMDVTRIPAVSSSHDCGSLSRVVMVRKTDQRLINHKKPQGDECEVVTFETIQTYKGHKPDRTVVTKERRDYSTTDVRKSPSVVRLIRRSTTPHSEGQS-LG---------------------------------ISTNDVSFRERRATSFS------------------------------------------------SNTSKSGTQLTLRQ----KSPSPANSKRS-IFGDFELECLRGHNEYRRKH-----------------------GVPPLKLSYKLCKFAEEWATNLA---NR-----GNPIHRSNSP--------YGENIFCTWTS----------SPHGITIDGREPVEHWY-SEVDN--HVFGKE-PTTL-----------R-S-------GH---FTQVIWKDSRELGVGMA-SS-----------KSGQVVVVANYDPPGNFIG---SFAANVPPLG
>Gene.56304::c8081_g1_i2_VG_Eu_ru_204::g.56304::m.56304_glandunique
MEVCCLKMASRCKPTRPVLMDVTRIPAVSSSHDCGSLSRVVMVRKTDQRLINHKKPQGDECEVVTFETIQTYKGHKPDRTVVTKERRDYSTTDVRKSPSVVRLIRRSTTPHSEGQS-LG---------------------------------ISTNDVSFRERRATSFS------------------------------------------------SNTSKSGTQLTLRQ----KSPSPANSKRS-IFGDFELECLRGHNEYRRKH-----------------------GVPPLKLSYKLCKFAEEWATNLA---NR-----GNPIHRSNSP--------YGENIFCTWTS----------SPHGITIDGREPVEHWY-SEVDN--HVFGKE-PTTL-----------R-S-------GH---FTQVIWKDSRELGVGMA-SS-----------KSGQVVVVANYDPPGNFIG---SFAANVPPLG
>Gene.33726::c7866_BT_Ma_ar_201_g1_i1::g.33726::m.33726
MEVCCLKMASRCKPARPVLMDVTRIPAVSSSHDCGSLSRVVMVRKTDQRLINHKKPQGDECEVVTFETIQTYKGHKPDRTVVTKERRDYSTTDVRKSPSVVRLIRRSTTPHSEGQS-LG---------------------------------ISTNDVSFRERRATSFS------------------------------------------------SNTSKSGTQLTLRQ----KSPSPANSKRS-IFGDFELECLRGHNEYRRKH-----------------------GVPPLKLSYKLCKFAEEWATNLA---NR-----GNPIHRSNSP--------YGENIFCTWTS----------SPHGITIDGREPVEHWY-SEVDN--HVFGKE-PTTL-----------R-S-------GH---FTQVIWKDSRELGVGMA-RS-----------KSGQVVVVANYDPPGNFIG---SFAANVPPLG
>Gene.41731::c6971_BT_Eu_ru_202_g1_i1::g.41731::m.41731
----------------------------------------------------------------------------------------------------------------------------------------------------------------------------------------------------------------------------MQFQPKIRCCN----EPPQEIEKFCG-KIKKFEEDCLMEHNNLRALH-----------------------GCPPLRKCKRLRKLATDWAKYLA---EI-----NEVRHRPSSR--------VGENIFWAYNM---------------SIAGITPVRSWY-DECKK--YDYTSP-GYSP-----------N-T-------GH---FTQIVWQNTRKMGTGLA-IE-------------------------------------------
>Gene.41734::c6971_BT_Eu_ru_202_g1_i2::g.41734::m.41734
----------------------------------------------------------------------------------------------------------------------------------------------------------------------------------------------------------------------------MQFQPKIRCCN----EPPQEIEKFCG-KIKKFEEDCLMEHNNLRALH-----------------------GCPPLRKCKRLRKLATDWAKYLA---EI-----NEVRHRPSSR--------VGENIFWAYNM---------------SIAGITPVRSWY-DECKK--YDYTSP-GYSP-----------N-T-------GH---FTQIVWQNTRKMGTGLA-IE------------GRVVWVVVNYYPPGNTKD---EFFNNVPLPT
>Gene.25302::c6709_BT_Ma_ar_201_g1_i1::g.25302::m.25302
----------------------------------------------------------------------------------------------------------------------------------------------------------------------------------------------------------------------------MQFQPKIRCCN----ESPQEIEKFCG-KIKKFEEDCLMEHNNLRALH-----------------------GCPPLRKCKRLRKLATDWAKYLA---EI-----NEMRHRPSSR--------VGENIFWAYNM---------------SIAGVTPVRSWY-DECKI--YDYMAP-GYSP-----------D-T-------GH---FTQMIWRNTREMGTGLA-IE------------GRVIWVVVNYYPPGNIKD---GFFNNVPLPT
>Gene.24677::c5122_BT_Eu_ru_202_g1_i2::g.24677::m.24677
-----------------------------------------------------------------------------------------------------------------------------------------------------------------------------------------------------------------------------------------------------------------------------------------------------------------------MG---KE-----GLLRFEEDSL--------YGQNLYKSTKD---------------PLSGFEVVDAWY-GGHHF--YHFDEP-SLTL-----------R-S-------RS---FSQLVWKNSTRLGVSVH-KA------------NDMNFVVALYHPIGNVCG---QFENNVQPVQ
>Gene.24682::c5122_BT_Eu_ru_202_g1_i3::g.24682::m.24682
-----------------------------------------------------------------------------------------------------------------------------------------------------------------------------------------------------------------------------------------------------MTSKELFALECLYAHNKYRKCH-----------------------GSPPLILSKEMCQEALKWAKFIS---IE-----GLLRFEEDSL--------YGQNLYKSTKD---------------PLSGFEVVDAWY-GGHHF--YHFDEP-SLTL-----------R-S-------RS---FSQLVWKNSTRLGVSVH-KA------------NDMNFVVALYHPIGNVCG---QFENNVQPVQ
>Gene.17547::c5350_BT_Ma_ar_201_g1_i1::g.17547::m.17547
-----------------------------------------------------------------------------------------------------------------------------------------------------------------------------------------------------------------------------------------------------MTSKELFALQCLYGHNKYRKRH-----------------------GSPPLSLSKEMCQEALKWAKIIS---VE-----GLLRFQEDSL--------YGQNLYKSTKE---------------PLSGFEVADAWY-GGHYF--YHFDEP-SFTL-----------R-S-------RS---FAQLVWKNSTRLGVSVH-KA------------NDMNFVVALYHPMGNIPG---EYEDNVHPIE
>Gene.17550::c5350_BT_Ma_ar_201_g1_i2::g.17550::m.17550
-----------------------------------------------------------------------------------------------------------------------------------------------------------------------------------------------------------------------------------------------------------------------------------------------------------------------MG---KE-----GLLRFQEDSL--------YGQNLYKSTKE---------------PLSGFEVADAWY-GGHYF--YHFDEP-SFTL-----------R-S-------RS---FAQLVWKNSTRLGVSVH-KA------------NDMNFVVALYHPMGNIPG---EYEDNVHPIE
>Schistosoma_man_G4VME3_PlaTre
----------------------------------------------------------------------------------MSSYSDFSSVVLLVYLLVCCCVHAK--------------------------------------------------------------------------------------------------------------------------------------------LDDTMRNELLTLHNKARQSVRNGQL----------FGQP-RAVSIKPLQWNVELERKAQNLSDRCQ---VG-----HDTNADRKIP--KF-QY-VGQNWAGA-------------------KDIKTGFQSWL-DEYKN--YDFYTR-TCRM-G---------Q-C-------GH---YTQLVWEDTTDVGCGVT-KCPN---------FPYGLSIVCNYGPGGNYAG------RPLYRTT
>Echis_co_P0DMT4_RepSer Cysteinerich venom protein OS=Echis coloratus PE=1 SV=1
---------------------------------------------------------------------------------------------------------------------------------------------------------------------------------------------------------------------------------------------NVDFDSESP-RKPEIQNEIIDLHNSLRRSV-----------------NP-TASNMLRMEWYPEAAANAERWAFRCT---LN-----HSPRDSRVID----GIK-CGENIYMSPYP----------------IKWTAIIHKWH-DEKKN--FVYGIG-ASPA-NA--------V-I-------GH---YTQIVWYKSYRGGCAAA-YCPS---------SAYKYFYVCQYCPAGNIIG----KTATPYKSG
>Protobothrops_fla_Q8JI39_RepSer
-----------------------------------------------------------------------------------------MIAFIVLPILAAVLQQSS---------------------------------------------------------------------------------------------------------------------------------GNVDFDSESP-RKPEIQNEIIDLHNSLRRSV-----------------NP-TASNMLKMEWYPEAAANAERWAYRCI---ES-----HSSRDSRVIG----GIK-CGENIYMATYP----------------AKWTDIIHAWH-GEYKD--FKYGVG-AVPS-DA--------V-I-------GH---YTQIVWYKSYRAGCAAA-YCPS---------SKYSYFYVCQYCPAGNIIG----KTATPYKSG
>Protobothrops__fla_Q8JI39_RepSer
-----------------------------------------------------------------------------------------MIAFIVLPILAAVLQQSS---------------------------------------------------------------------------------------------------------------------------------GNVDFDSESP-RKPEIQNEIIDLHNSLRRSV-----------------NP-TASNMLKMEWYPEAAANAERWAYRCI---ES-----HSSRDSRVIG----GIK-CGENIYMATYP----------------AKWTDIIHAWH-GEYKD--FKYGVG-AVPS-DA--------V-I-------GH---YTQIVWYKSYRAGCAAA-YCPS---------SKYSYFYVCQYCPAGNIIG----KTATPYKSG
>Telescopus_dha_Q2XXP5_RepSer
-----------------------------------------------------------------------------------------MIVFI-LLSLAAVLQQSF---------------------------------------------------------------------------------------------------------------------------------GNVDFNSESP-RRKNKQKEIVDMHNSLRRSV-----------------KP-TASNMLRMEWYSEAASNAERWAYRCI---LN-----HSPESSRILG----GIK-CGENIYMSSNP----------------RKWTEVIQLWY-DEYKN--FVYGIG-ANPR-GS--------V-I-------GH---YTQIVWYKSYRIGCAAY-YCPS---------SSYNYFYVCQYCPTGNWNG----LTATPYKSG
>Cerberus_ryn_D8VNS1_RepSer
-----------------------------------------------------------------------------------------MIVFI-LLSLAAVLQQSV---------------------------------------------------------------------------------------------------------------------------------ADVDFQSESP-RRTEKQTEIVDMHNSFRRSV-----------------NP-TARNMLKMEWYPEAADNAERWAYQCI---YD-----HSANYERVIG----GIQ-CGENIYKSSNP----------------RAWSEMIQDWY-DEYKN--FVYGVG-ANPP-GS--------M-I-------GH---YTQIVWYKSYRIGCAAA-YCPS---------YPYNYFYVCQYCPVGNMEG----LTATPYTSG
>Rhabdophis_tig_Q8JGT9_RepSer
-----------------------------------------------------------------------------------------MIVFI-LLSLAAVLRQSF---------------------------------------------------------------------------------------------------------------------------------GNVDFNSESP-RNPGKQQEIVNIHNSFRRSV-----------------RP-TARNMLKMEWYSEAASNAERWAYQCA---YD-----HSPRSSRILN----GIQ-CGENIFMASDP----------------WAWTSIIQDWY-DEYRN--FVYGVG-ANPP-DS--------V-T-------GH---YTQIVWYKSYLVGCAAA-YCPS---------SLYNYFYVCQYCPAGNIQG----STSTPYASG
>Naja_atr_Q7T1K6_RepSer
-----------------------------------------------------------------------------------------MIAFS-LLCFAAVLQQSF---------------------------------------------------------------------------------------------------------------------------------GNVDFNSEST-RRKKKQKEIVDLHNSLRRRV-----------------SP-TASNMLKMEWYPEAASNAERWANTCS---LN-----HSPDNLRVLE----GIQ-CGESIYMSSNA----------------RTWTEIIHLWH-DEYKN--FVYGVG-ANPP-GS--------V-T-------GH---YTQIVWYQTYRAGCAVS-YCPS---------SAWSYFYVCQYCPSGNFQG----KTATPYKLG
>Pseudechis_por_Q8AVA3_RepSer
-----------------------------------------------------------------------------------------MIAFIVLLSLAAVLQQSS---------------------------------------------------------------------------------------------------------------------------------GTVDFASESS-NKKNYQKEIVDKHNALRRSV-----------------KP-TARNMLQMKWNSHAAQNAKRWADRCT---FA-----HSPPNTRTVG----KLR-CGENIFMSSQP----------------FPWSGVVQAWY-DEIKN--FVYGIG-AKPP-GS--------V-I-------GH---YTQVVWYKSHLIGCASA-KCSS-----------SKYLYVCQYCPAGNIRG----SIATPYKSG
>Hydrophis_har_Q8UW25_RepSer
-----------------------------------------------------------------------------------------MIAFIVLLSLAAVLQQSS---------------------------------------------------------------------------------------------------------------------------------GTVDFASESS-NKKDYRREIVDKHNALRRSV-----------------KP-TARNMLQMKWNSRAAQNAKRSADRCT---FA-----HSPEHTRTVG----KFR-CGENIFMSSQP----------------FAWSGVVQDWY-DEIKN--VVDGIG-AKPP-GS--------V-I-------GH---YTQIVWYKSHLLGCASA-KCSS-----------TKYLYVCQYCPAGNISS----SIATPYKSG
>Laticauda_sem_Q8JI38_RepSer
-----------------------------------------------------------------------------------------MIAFIVLLSLAAVLQQSS---------------------------------------------------------------------------------------------------------------------------------GTVDFASESS-NKRENQKEIVDKHNALRRSV-----------------RP-TARNMLQMEWNSDAAQNAQRWADRCS---FA-----HSPSHLRTVG----KFS-CGENLFMSSQP----------------YAWSRVIQSWY-DENKN--FIYDVG-ANPP-GS--------V-I-------GH---YTQIVWYKSHLLGCAAA-RCSS-----------SKYLYVCQYCPAGNIIG----SIATPYKSG
>Naja_atr_Q7ZZN8_RepSer
-----------------------------------------------------------------------------------------MIAFIVLLSLAAVLQQSS---------------------------------------------------------------------------------------------------------------------------------GTVDFASESS-NKRENQKQIVDKHNALRRSV-----------------RP-TARNMLQMEWNSNAAQNAKRWADRCS---FA-----HSPPHLRTVG----KIG-CGENLFMSSQP----------------YAWSRVIQSWY-DENKK--FVYGVG-ANPP-GS--------V-I-------GH---YTQIVWYNSHLLGCGAA-KCSS-----------SKYLYVCQYCPTGNIIG----SIATPYKSG
>Heloderma_hor_Q91055_RepAng
-----------------------------------------------------------------------------------------MILLSLYLCLAAMLHQSE---------------------------------------------------------------------------------------------------------------------------G----EASPKLPGLMT-SNPDQQTEITDKHNNLRRIV-----------------EP-TASNMLKMTWSNKIAQNAQRSANQCT---LE-----HTSKEERTID----GVE-CGENLFFSSAP----------------YTWSYAIQNWF-DERKY--FRFNYG-PTAQ-NV--------M-I-------GH---YTQVVWYRSYELGCAIA-YCPD--------QPTYKYYQVCQYCPGGNIRS----RKYTPYSIG
>Varanus__aca_Q2XXR1__RepAng
-----------------------------------------------------------------------------------------MILLKLYLTLAAILCQSR---------------------------------------------------------------------------------------------------------------------------G----TTSLDLDDLMT-TNPEIQNEIINKHNDLRRTV-----------------DP-PAKNMLKMSWDNIIAESAKRAALRCN---QN----EHTPVSGRTIG----GVV-CGENYFMSSNP----------------RTWSFGIQSWF-DERNY--FKFGFG-PTRA-GV--------M-V-------GH---YTQVVWYKSYKMGCAIN-LCPN---------EPLKYFLVCQYC--------------------
>Varanus_var_Q2XXP1_RepAng
-----------------------------------------------------------------------------------------MILLKLYLTLAAILCQSR---------------------------------------------------------------------------------------------------------------------------G----MTSLDLDDLMT-TNPEIQNEIINKHNDLRRTV-----------------DP-PAKNMLKMSWDNIIAESAKRAALRCN---YK----EHTSIAERTIG----GVV-CGENHFMSSNP----------------RTWSSSIQSWF-DERNS--FMFGFG-PTIP-GV--------M-V-------GH---YTQVVWYKSYKVGCAIN-LCPA---------QSLKYFQVCQYCPGGNVAG----RKYEPYTIG
>Homo_sap_P51408_VerMam
-----------------------------------------------------------------------------------------MTLFPVLLFLVAGLLPSF------------------------------------------------------------------------------------------------------------------------PANE----DKDPAFTALLT-TQTQVQREIVNKHNELRRAV-----------------SP-PARNMLKMEWNKEAAANAQKWANQCN---YR-----HSNPKDRMTS-----LK-CGENLYMSSAS----------------SSWSQAIQSWF-DEYND--FDFGVG-PKTP-NA--------V-V-------GH---YTQVVWYSSYLVGCGNA-YCPN--------QKVLKYYYVCQYCPAGNWAN----RLYVPYEQG
>Mus_mus_Q03402_VerMam
-----------------------------------------------------------------------------------------MALMLVLFFLAAVLPPSL------------------------------------------------------------------------------------------------------------------------LQDN----SQENSLEKLST-SKKSVQEEIVSKHNQLRRKV-----------------SP-SGSDLLNMEWNYDAQVNAQQRADKCT---FS-----HSPIELRTTN-----LK-CGENLFMSSYL----------------VPWSSVIQGWY-NESKG--LIFGVG-PKQN-VS--------V-V-------GH---HTQVVWKSNLQVACGVA-ECPE---------NPLRYFYVCRYCPVLNYSGHYPSRPYLAYTAR
>Rattus_nor_P12020_VerMam
-----------------------------------------------------------------------------------------MALMLVLLFLAAVLPPSL----------------------------------------------------------------------------------------------------------------------LQDTTD----EWDRDLENLST-TKLSVQEEIINKHNQLRRTV-----------------SP-SGSDLLRVEWDHDAYVNAQKWANRCI---YN-----HSPLQHRTTT-----LK-CGENLFMANYP----------------ASWSSVIQDWY-DESLD--FVFGFG-PKKV-GV--------K-V-------GH---YTQVVWNSTFLVACGVA-ECPD---------QPLKYFYVCHYCPGGNYVG----RLYSPYTEG
>Ornithorhynchus_ana_F7BG06_VerMam
--------------------------------------------------------------------------------------MSLPPSLSVLIFLLLHFSPNC--------------------------------------------------------------------------------------------------------------------------------WAGDGKEAIST-VATRVQQEIVNKHNTLRRLV-----------------EP-PAKNMLKMEWNEEAAQNARYWAEKCE---VQ-----HSPQPGRQIK----DHS-CGENLLFATYS----------------LSWSDAIQIWY-NESKN--FQYGTG-ATKR-GA--------M-V-------SH---YTQLVWSTSYQIGCGAA-NCPK--------EKSFQVLFICQYCHAGNDPE----TMNTPYKVG
>Ornithorhynchus_ana_F7BG16_VerMam
---------------------------------------------------------------------------------------MTMRKLIICLTVAAILPISI------------------------------------------------------------------------------------------------------------------------LGVG----PPRVPYEAIST-VATRVQQEIVNKHNTLRRLV-----------------EP-PAKNMLKMEWNEEAAQNARYWAEKCE---VQ-----HSPQPGRQIK----DHS-CGENLLFATYS----------------LSWSDAIQIWY-NESKN--FQYGTG-ATKR-GA--------M-V-------SH---YTQLVWSTSYQIGCGAA-NCPK--------EKSFQVLFICQYCHAGNDPE----TMNTPYKVG
>Homo_sap_P54107_VerMam
-----------------------------------------------------------------------------------------MEIKHLLFLVAAACLLPM----------------------------------------------------------------------------------------------------------------------LSMKKK----SARDQFNKLVT-DLPNVQEEIVNIHNALRRRV-----------------VP-PASNMLKMSWSEEAAQNARIFSKYCD---MT-----ESNPLERRLP----NTF-CGENMHMTSYP----------------VSWSSVIGVWY-SESTS--FKHGEW-TTTD-DD--------ITT-------DH---YTQIVWATSYLIGCAIA-SCRQ--------QGSPRYLYVCHYCHEGNDPE----TKNEPYKTG
>Macaca_mul_Q9XSD3_VerMam
-----------------------------------------------------------------------------------------MEIKHLLFLVAAACLLPV----------------------------------------------------------------------------------------------------------------------LSMKRK----SAKKLFNKLVT-DLPNVQQEIVNIHNTLRRGV-----------------VP-PASNMLKMSWSEEAAQNAKIFSRYCD---MT-----ESNPLERRLP----NTF-CGENRNMTSYP----------------VSWSSVIGVWY-SESKY--FRYGLW-PSTD-DD--------IST-------DR---YTQIVWATSYLIGCAIA-PCRH--------RGSPRYFYVCHYCHEGNDPE----TKHEPYKKG
>Gene.155148::c47202_BT_Eu_ru_202_g1_i1::g.155148::m.155148
--------------------------------------------------------------------------------------------------------------------------------------------------------------------VAIFD------------------------------------------------FSNNWRTDRRPRLF----GEKISNRMLNP-RLRRVQRRLVMLHDYFRTKV-----------------SP-PASNMLTMKWHRGAARSAQKWAEQCH---FL----IHDTPDGRHIH--NF-GS-CGQNIFVSTHK----------------VPWLFAMKTWF-LERQN--FTYGSD-TNNL-K---------E-I-------GH---YTQMVWAATHKVGCGIA-KCKH------GPNGKPFFNYICNYCPIGNYED----RLAYPYKAG
>Glycera_dib_contig_46797_plus2_AnnPol
----------------------------------------------------------------------------------------------------------------------------------------------------------------------------------------------------------------------------MQVVIAAISLL----LFVAMWEAAESRLSEADKQLILDLHNKYRANV-----------------NP-PASDMVKMYWDDELTRKIEQHIATCP---TD-----HDNRDARKIP--GWGVS-VGQNLAYGYK------------------DWTEAINAWH-GEVKD--WQYGYG-SYTG-G---------V-I-------LH---FTQMVHGSAARIGCAFK-NCPG---------SYYGTYFGCNYVY-GQLDG------KKPYTYG
>Glycera_dib_contig_46798_plus1_AnnPol
----------------------------------------------------------------------------------------------------------------------------------------------------------------------------------------------------------------------------MQLITATISLL----LFAAKWRAAEC-VSEADKQLILDLHNKYRANV-----------------NP-TASDMVKMYWDDELTRKIEPHIATCP---TH-----HDNRDARKIP--GWGVS-IGQNLAYGYK------------------DWTEAINAWH-GEVKD--WQYGYG-SYTG-G---------V-I-------LH---FTQMVHGSAARVGCAFK-NCPG---------SYYGTYFGCNYVY-GQLDG------KKPYTYG
>Glycera_dib_contig_63008_plus3_AnnPol
----------------------------------------------------------------------------------------------------------------------------------------------------------------------------------------------------------------------------MTLTTATITLL----LAVATWKTAESSVSGSDKQLILDLHNKYRASV-----------------NP-TASDMVKMYWDDELTQKIEQHIATCP---TN-----HDSGDARKIS--SWGVN-IGQNLAYGYK------------------DWTEAIDAWQ-SEVEN--WQYGYG-ATSG-G---------A-I-------LH---FTQMVHGSAARVGCAFK-NCPG---------SYYGTYFGCNYVY-GQLDG------KKPYTSG
>Glycera_tri_contig_2384_plus1_AnnPol
------------------------------------------------------------------------------------------------------------------------------------------------------------------------------------------------------------------------------------------------------------QKAIVDLHNKFRRGV-----------------SP-AAKDMVKMYWDDELAKKMEDYINTCP---MN-----HDSNDARKIQ--GWGMN-IGQNLAWGYA------------------DWTTVVTGWY-DEVKD--FGYGRG-SVNG-K---------A-V-------GH---YTQVVQNVAARVGCAFK-NCPG---------TKYGTYYGCDYAY-GQMNY------DTPYSSG
>Glycera_tri_contig_2098_0_AnnPol
-------------------------------------------------------------------------------------------------------------------------------------------------------------------------------------------------------------------------------MWSIFAVI----CFVASVSAQRS-VSKSDQQAIVDLHNKFRSEV-----------------SP-QSTDMEKMYWDDELAKKMEDYINTCP---MN-----HDSNDARKIT--GWGMN-IGQNLAWGYA------------------DWTEVITGWH-GEVKD--FGFGQG-STNG-R---------A-V-------GH---YTQVVQNKAARVGCAFK-NCPG---------TQYGTYYGCDYAY-GQMNF------ETPYTRG
>Glycera_tri_contig_4436_plus2_AnnPol
----------------------------------------------------------------------------------------------------------------------------------------------------------------------------------------------------------------------------------------------------------AEQAAVVEKHNSYRSEV-----------------RP-KPTNMMKMYWDEDIAKVAQAWAETCP---TT--SHPHD--SDRTVP--AYGIN-IGQNGAFGQS------------------DYVAAVANWY-SEEKD--FTYGGS-NALD-----------D-V-------GH---FTQVVAGPAVAIGCGAA-KCPD---------NTYPDVFFCNYAY-GQSDI------DTPYAKG
>Glycera_tri_contig_174_minus3_AnnPol
----------------------------------------------------------------------------------------MLPILMLSVALIGFLNDAVMGRQIHP-----------------------------------------FHRQFHHKRVSSGC------------------------------------------------TVSGVAYPSGHTMC----LSPASNMTPQP-LSNTDQNAVVDKHNSYRSDV-----------------SP-KASNMMKMYWDDSIAAVAQAWAETCP---TT--SFPHD--TDRSVP--AYGIS-IGQNGAFGQT------------------DYTAAVASWH-GEVTD--FTYGAA-NALE-----------D-V-------GH---YTQVVAGPAVAIGCGAA-NCPD---------NSYPDVFFCNYAY-GQSD--------------
>Glycera_dib_contig_32889_minus3_AnnPol
---------------------------------------------------------------------------------------MLVLVACIASVLAGILNDVAMGAHVHHRG-VH------------------------------------THKRVNDVQGNTGC------------------------------------------------TLDGVTYPAGHTMC----LPTAANMTPKP-PSAAEQRAVVDTHNKDRAGV-----------------VP-KASNMMKMYWDENIAMVAQRWTETCP---PSSIETAHD--KDRSVP--AYGIG-IGQNGAFGTS------------------NYTSAVNMWY-NEVKD--FVYDGE-NVFE-----------K-I-------GH---YTQVVSGHSIAVGCGGA-YCPD---------HPYKNIIFCNYAF-GQEGT------RTPYQKD
>Glycera_tri_contig_4229_plus1_AnnPol
-----------------------------------------------------------------------------------------------------------------------------------------------------------------------------------------------------------------------------------------------ANMTPNP-PTDAEKQECVDRHNEYRAGV-----------------DP-NASDMMKMYWDDKIAMIAQKWVETCP---PSTLEEAHD--KDRSVP--AYGIG-IGQNGAFGTV------------------NFTSAVNMWY-KEVKD--FTYGAG-NDFK-----------I-V-------GH---FTQVVSGHSNLVGCGRS-YCPD---------HVYKNILFX-----------------------
>contig_163_minus3_Gly_Fal_AnnPoly
-------------------------------------------------------------------------------------------------------------------------------------------------------------------------------------------------------------------------------------------------------------------------GV-----------------DP-KASDMMKMYWDDEIATVAQKWAETCPEYNKSDLSKAHD--SNRRVP--EYGIH-IGQNGGFGTD------------------TFTGAVEMWY-KEVRN--FVYGAK-DNR------------N-V-------GH---FVQVVAGHSLAVGCGRS-YCPD---------RSYKDAIFCNYAF-GTQGA------VTPYQTD
>Conus_tex_Q7YT83_MolGas
----------------------------------------------------------------------------------MLSTMQTVGAVLMLSIVLVAGRKRHHCDSKYY------------------------------------------------------------------------------------------------------------ELTPAHTMC----LTDKPNAVAVP-LTQETEHEILEMHNKIRADVT-------------------DAANMLKMEWDERLATVAQKWAMQCI---LG-----HDS-GRRGEP--DLPGS-VGQNVAWSSGD----------------LTFLGAVQMWA-DEIVD--FQYGVW-TD-------------G-T-------GH---YIQQVFAGASRIGCGQS-AC------------GNNKYFVCNYYK--GTMG------DEPYQLG
>Conus_mar_A1BQQ5_MolGas
----------------------------------------------------------------------------------MLSTMQTVGAILMLSIVFVAGTKRHACDSKYS------------------------------------------------------------------------------------------------------------EVTPTHTMC----LTDNANAVAVT-LTQEVKVQIVRMHNVIRATVN-------------------DAANMMKMEWDDRLAAVAQKWAMQCI---LG-----HDGFANHAEP--DLPGY-VGQNVGWSNYH----------------MTFPDVVDLWA-AEIED--YEYGVW-ND-------------N-T-------GH---YIQQIYAEASRIGCGQS-AC------------GEDRYFVCNYYK--STMG------NTPYAQG
>Scolopendra_mor_GASH01000051_MyrChi
-------------------------------------------------------------------------------------RWFASFFRVFYVVIVAQRVTATNASPDPQPP-KP------PHISASVLIDPLLCDQPFWKGYETESATEAARVALLMDLCAGKV------------------------------------------------NRSSPELEPRVDIK----VKRGTERVKSL-FSKESQKMMLDMHNELRRKV-----------------KP-PAANMKLMKWDEYLADTAQMWSEKCN---FV-----HG--FPQEVM--DKGET-IGQNLYMGTDS-----------------TGIRAMTMWF-DEHEY--YDFESG-DCKA-GE--------Q-C-------GH---YVQLVWAESEYVGCGVA-RCVS-----------KGYMITCHYKPPGNAKE------VAPYLVG
>Scolopendra_GASH01000051_MyrChi
-------------------------------------------------------------------------------------RWFASFFRVFYVVIVAQRVTATNASPDPQPP-KP------PHISASVLIDPLLCDQPFWKGYETESATEAARVALLMDLCAGKV------------------------------------------------NRSSPELEPRVDIK----VKRGTERVKSL-FSKESQKMMLDMHNELRRKV-----------------KP-PAANMKLMKWDEYLADTAQMWSEKCN---FV-----HG--FPQEVM--DKGET-IGQNLYMGTDS-----------------TGIRAMTMWF-DEHEY--YDFESG-DCKA-GE--------Q-C-------GH---YVQLVWAESEYVGCGVA-RCVS-----------KGYMITCHYKPPGNAKE------VAPYLVG
>Glycera_dib_contig_76918_plus2_AnnPol
---------------------------------------------------------------------------MKCLSRSRLLPELVAVAVLLVTVVAGQVEDDVAGDDRVN---------------------------------------------------------------------------------------------------------------HRIAKR----SAEEGDDTKRG-YTAAERITLLEKHNEYRRAV-----------------SP-SATDMRFMIWDQLLENEAQYWADECT---FE-----HNTPNRTGMP--TAWTH-VGQNLYVTTSP---------------SLDVPAAVTSWD-AEKSD--YTFSTG-ACEA-GK--------Q-C-------GH---YTQVVWAKSEKVGCGVR-WCTP--LKEVFGDAQDGFLVVCNYGIGGNVQG------QTPFTEG
>Dicentrarchus_lab_E6ZIL8_VerTel
------------------------------------------------------------------------------------MKPQLFAIDLILLCLSCGASALATSIPAVS----------------------------------------------------TSN------------------------------------------------FTNLGAAHNYGTDT----TTISKVRRKRY-ITQNDMLAILDYHNKVRGKV-----------------FP-PASNMEYMVWDDSLAKTAEDWAHACL---WE-----HGPPNLLRF---------LGQNLSVRTGR---------------YRSILQLVKPWY-DEVKD--YSFPYP-RDCN-PRCPLRCYGPM-C-------TH---YTQMVWATSSKVGCAVH-TCHN--MNVWGSVWKRATYLVCNYSPKGNWIG------EAPYKVG
>Takifugu__rub_H2SDU2_VerTel
--------------------------------------------------------------------------------MKHSCERWLRGTTLLLLLRAAVSVVMLPNNTGWD---------------------------------------------------------------------------------------------------------RILDKYLDEEGD----WWEAKQRGKRA-ISDSDAQLILDLHNKLRGQV-----------------YP-PASNMEYMVWDTELERTAAEWAETCL---WE-----HGPAGLLPQ---------IGQNLGAHWGR---------------YRPPTFHVQAWY-DEVKD--YSFPYP-QECN-TYCPFKCSGPV-C-------TH---YTQLVWATSSRIGCAVN-LCYN--MNVWGQIWAKAIYLVCNYSPKGNWWG------HSPYKHG
>Takifugu__rub_H2STK1_VerTel
--------------------------------------------------------------------------------RTCKCELDWIRTAALLLGLTQTLLAMVPNNNSTP-------------------------------------------------------------------------------------------------------LESILDKYWDKDED----WWQARPRGRRA-ISEGDMHLIVDLHNKLRGQV-----------------YP-PASNMEHMVWDYDLERSAAHWAHSCR---WE-----HGPSHMLTQ---------MGQNLGAHWGR---------------DRPPTYHVQAWY-DEVRY--YSYPYS-QECN-PHCPFRCSGPV-C-------TH---YTQLVWATSSRIGCAIN-VCYN--MNVWGMIWAKAVYLVCNYSPPGNWWG------HAPYKYG
>Takifugu_rub_H2V7I3_VerTel
--------------------------------------------------------------------------------MTCAAMTWLLVLSLLLLCVTDSASLFLPDSEELRQ------------------------------------------------------------------------------------------------------LLSRYEGEVDPVGG----GDASGNRTRRA-IRWSDREEILQLHNKLRGGV-----------------YP-TASDMEFMVWDDELEQSATQWAETCH---WD-----HGPQDLLMS---------IGQNLAVHSGR---------------YRSPAFHVQAWY-DEVKD--YTYPYP-HECN-PWCPERCSGPM-C-------TH---YTQLVWATTNRVGCAVH-VCPK--MNVWGDTWDNAVYLVCNYSPKGNWIG------EAPYRHG
>Aedes_alb_Q5MIV7_HexDipCul
-----------------------------------------------------------------------------------------MKVILLVLSITAILAISKTQAANYC---DP-----------------------------------SLC-------SRG---------------------------------------------------VSHIACNGLTTLS----STCGADSFEVG-MDNTYQQLIVDLHNKLRSKVAMGQQ-----SNGAGQRFR-QATRMATLQWDPELAYIAATNARRCV---YG-----HD--RCRNTA--SM-KY-AGQNIAIKSYY---------GMKLSNEQLLTEFINSWF-SEYEV--TTPQQI-ASYP-ASYRGP----A-I-------GH---FTQIVSDRTSRIGCAMV-SYKR--------GSFINKLLVCNYGL-TNIVN------QPVYVAG
>Culex_qui_B0WA83_HexDipCul
---------------------------------------------------------------------------------------------------------MEKQKG------SP-----------------------------------PTL-------PAT---------------------------------------------------LPHIACNGLTTLA----TSCGSGSQETL-LDSSLQALILDAHNKLRSKVASGQQ-----TYAANALYP-QAARMATLQWDNELAAIAASNARRCV---YG-----HD--KCRNTV--AF-PY-AGQNIAMFSYS---------GQTFTVNELITGFVNDWF-SEFKD--ANPNYV-ASYP-RGYTGP----D-I-------GH---FTQIVSDRTNRIGCSLV-KYDE--------DGWTNQYFVCNYAL-TNIVG------QPIYAAG
>Culex_qui_B0WA81_HexDipCul
-------------------------------------------------------------------------------------------MHLLTIVSALVCIGLSTQQTNYC---SP-----------------------------------SLC-------SNG---------------------------------------------------GPHIACNGLTKLS----ASCGSESQEFS-LTTVNQALIVDLHNKLRSTIASGKQ-----SYKTNAFYP-QASRMATLQWDQELANIAAANARRCV---YG-----HD--RCRNTV--KF-PY-AGQNIAMKWYY---------GMSFGVNELITGFVNDWY-SEFKD--ANPSVI-AKYP-SSWTGP----Q-I-------GH---FTQIVSDRTTRVGCAMV-RFKE--------GQYTKDYIVCNYAL-TNIIN------QPVYVSG
>Culex_qui_B0WYR5_HexDipCul
----------------------------------------------------------------------------------------MSSTFKFITVIVLTLVNSSLQQSDYC---SS-----------------------------------TLC-------PWS---------------------------------------------------GPNIACNGLRTLS----PRCGPEAVEIP-MNSSYRHLIVDLHNRYRSKIARGKL------LGQNQIFP-TAARMATMQWDDELAAIASANTRRCV---YG-----HD--KCRNSF--RY-HA-SGQNIAIRYYY---------GQTFENDDSMQQFITSWF-SEYSD--TRVEFI-GQYP-DNYVGP----K-I-------GH---FTQIVSDRAISVGCSMV-RWIS--------EPWINSYFVCNYAI-TNIIG------YPVYRAG
>Aedes_alb_Q5MIT3_HexDipCul
------------------------------------------------------------------------------------------MAFNGIALLITATIFIGSCYANYC---DS-----------------------------------SLC-----------R------------------------------------------------QGPHVACNAPQQFG----PACGNNRKFVP-MDSKLKTIILNTHNKLRAEIANGM-----------HGFP-QAARMPTLVWDDELAHIASFNARKCI---FA-----HD--KCRNTR--QF-KF-SGQNLAITTFY---------GFNFQAGDRAENFTQEWF-NEHKD--CPKSYV-DAYP-SSHRGP----Q-I-------GH---FTQLVNDRTWKVGCSMM-HYIT-------NGKMINYYLVCNYTM-TNMIG------EPIYTKG
>Stomoxys_cal_Q7Z0B5_HexDipMus
----------------------------------------------------------------------------------------MQHLSLFIFIASSIAGAVYGQNTDYC---SA-----------------------------------DIC-------RAG---------------------------------------------------ITHIACRHTGQFS----SACPSSARMVN-LDDKLKKAIVNAHNTKRNLIAGGGD----------ERHD-PACRMATMQWDEELAKIAAYNVRQCK---MA-----HD--KCRNTN--KF-KY-SGQNLAWMGFM----------GSTKDVDMLTKAVNMWY-DEVKD--SRMEYI-DKYP-KSYSGP----A-I-------GH---FTVMVADRNIRVGCAAA-TYPE------PGQPYNAYLVACNYAT-TNMMD------HPIYASC
>Gene.29010::c5715_BT_Eu_ru_202_g1_i1::g.29010::m.29010_signalP
-------------------------------------------------------------------------------------------MKIVIFF-ASILWVVFASNEEYYEI-DC----------------------------------------------------------------------------------------------------SPIGCRNEEHYS----SSCHEHAEVVN-FNSKNKEKIVHLHNELRNKIASGNL----------QPYQ-SAAKMGSVVWDEELATLAELQVKQCE--PIQ-----PG--ACCNTK--TY-KY-VGQNLHSWTEN----------NAINPEDAIENTINGWY-EENVN--ADMSII-DNFE-ETNSGK----T-A-------RH---FTTLVNERNSKIGCSMR-KAPK--------GEMIEYYTVCNYAR-TNMQG------EKVYESG
>Gene.32398::c7699_BT_Ma_ar_201_g1_i1::g.32398::m.32398_signalP
-------------------------------------------------------------------------------------------MKTVLFFYASILWVVFAINEEYYEI-DC-------------------------------------------------------------------------------------------------EGRSQIGRTNEGNYS----SLCNEHAEVLK-FNSRSKKKIVDLHNELRNKIASGNL----------QPYQ-PAAKMGSVVWDEELAQLAEFKVKQCG--PIQ-----SR--ACCTTK--TY-KY-AGQNLRLWTES----------NAISPEEVIENTINSWY-GENVN--ADMSII-KNFR-ENNSGK----T-A-------KH---FTILVNEKNSKVGCSML-KAPK--------GDMIEYYTACNYAR-ANMKG------EQVYQSG
>Gene.51425::c7670_BT_Eu_ru_202_g1_i1::g.51425::m.51425_signalP
-------------------------------------------------------------------------------------------MKVLLIICASALWMVSA-DEDYCNIAGC-------------------------------------------------------------------------------------------------EGQPHIGCNHTGVLS----KNCRAKTEIIP-LDGELQTRFIVLHNELREKIASGKL----------PNYK-PAAQMGSVTWDEELAKLALLNLMLCT---FE-----HD--HCRSTK--NF-WY-AGQNLAMSGSF----------PAKTPMQAVELSLKMWY-DEHKN--GDMSLI-DKFY-QTAK------T-T-------GH---FTSVVNERNSKIGCALL-RTPQ------LNGRATEYYSTCNYAR-TNVLG------ESVYKSG
>Gene.51430::c7670_BT_Eu_ru_202_g2_i1::g.51430::m.51430_signalP
-------------------------------------------------------------------------------------------MKLLLVICASALCMVSA-YEDYCEM-NC-------------------------------------------------------------------------------------------------KGHPHIACNNDGFYS----ENCDAKAEVLN-LNGELEARFIDLHNELREKVASGKL----------EGFE-PAAQMGSVTWDEELAELAILNVKQCQ---MK-----LD--KCHPTK--NY-KY-PGQNLAMTANL----------PALSPKEAIEKAINKWY-AEHVN--ADMSVI-DKFY-SKG-------R-N-------GC---FTALVNEKNSKLGCAVL-RTPY--------GNMTAYFTACNYAR-TNILH------KSIYKSG
>Gene.60081::c10434_BT_Ma_ar_201_g1_i1::g.60081::m.60081_signalP
-------------------------------------------------------------------------------------------MKFLLVVCASALCMVSATKEEYCEI-DC-------------------------------------------------------------------------------------------------RGRPHIGCNNNGAYS----KNCAAEAELVN-LNGELKQRFIDLHNEHREQIASGKL----------PGYK-PAAQMGSVTWDDELAELAVLNVKQCQ---MA-----HD--QCRSTR--NY-KY-AGQNLAMSGSF----------PAITPKEAIEKAVNGWY-SEYVD--ADMSVI-DKYH-NNGK------K-I-------GH---FTAVVNEKNSRIGCAVL-RTPY--------RRMTAYFTACNYAR-TNMID------EPVYKSG
>Gene.20169::c7787_g1_i1_VG_Ma_ar_203::g.20169::m.20169_signalP
-------------------------------------------------------------------------------------------MKFLLVVCASALCMVSATKEEYCEI-DC-------------------------------------------------------------------------------------------------RGRPHIGCNNNGAYS----KNCAAEAELVN-LNGELKQRFIDLHNEHREQIASGKL----------PGYK-PAAQMGSVTWDDELAELAVLNVKQCQ---MA-----HD--QCRSTR--NY-KY-AGQNLAMSGSF----------PAITPKEAIEKAVNGWY-SEYVD--ADMSVI-DKYH-NNGK------K-I-------GH---FTAVVNEKNSRIGCAVL-RTPY--------RRMTAYFTACNYAR-TNMID------EPVYKSG
>Gene.25434::c5637_g1_i1_VG_Eu_ru_204::g.25434::m.25434_signalP_glandunique
-------------------------------------------------------------------------------------------MKLLLVICASALCMVSA-DEDYCKI-DC-------------------------------------------------------------------------------------------------QGRPHIGCNNNGAYS----KNCNAEAELLT-LNGELKARFIDLHNELREKIASGKL----------ENYK-PAAQMGSVTWDEELAKLAALNVKQCQ---MK-----HD--QCRRTK--NY-KY-PGQNLAMSGSL----------PAISPKEAIEKAVNGWY-AEYVD--ADMSVI-DKFY-NNGK------K-N-------GH---FTAVVNERSSRLGCAVL-RTPY--------GRMTAYFTACNYAR-TNMIG------DPIYKSG
>Phlebotomus_dub_Q06K33_HexDipPsy
-----------------------------------------------------------------------------------------MLQIKNLLVIVVLFVTVQSQNEKYC---DQ-----------------------------------NLC-------TSNNV------------------------------------------------VKPHIGCKNDGQFK----KSCPGDAEVVN-LSKKQKNLFLKIHNRLRDRLAHGSV----------TPFQ-PAAKMPMLKWNDELAKLAEYNVRTCK---FA-----HD--QCRATK--IC-RY-AGQNLGQMQSF---------PEFLNTNIAIKNITREWF-REYKD--ATQDNT-DMFT-SGRNGRK---Q-I-------GH---FTAFIHEKSDKVGCAVA-KFTN-------NNKFKEYLIACNYCY-TNMMK------EPIYTKG
>Gene.14160::c3373_BT_Eu_ru_202_g1_i1::g.14160::m.14160
---------------------------------------------------------------------------------MFQNKGSLVVFCVITIFTVVNLPISFADSYYYC---DP-----------------------------------ELCRIWNGTDYAY---------------------------------------------------VDHIGCENNATLS----EDCPDDATMML-MSPRRMNLILDLHNAARNKIAMGKI----------PGYE-TAENMPLLKWDPELEYLASLNVKTCR---FA-----HD--SCRNTA--KF-PY-SGQNIGISWQN---------PPFRSNSKRIKLIVGLWF-NEYKD--ANQSFI-DSYE-EHPEGKK-----I-------GH---FTMLVSDRAKRVGCAAI-RYTD-------GDRGRAFLMTCNYDF-TSVYT------EAIYRPG
>Gene.120487::c47127_g1_i1_VG_Eu_ru_204::g.120487::m.120487_glandunique
---------------------------------------------------------------------------------MFQNKGSLVVFCVITIFTVVNLPISFADSYYYC---DP-----------------------------------ELCRIWNGTDYAY---------------------------------------------------VDHIGCENNATLS----EDCPDDATMML-MSPRRMNLILDLHNAARNKIAMGKI----------PGYE-TAENMPLLKWDPELEYLASLNVKTCR---FA-----HD--SCRNTA--KF-PY-SGQNIGISWQN---------PPFRSNSKRIKLIVGLWF-NEYKD--ANQSFI-DSYE-EHPEGKK-----I-------GH---FTMLVSDRAKRVGCAAI-RYTD-------GDRGRAFLMTCNYDF-TSVYT------EAIYRPG
>Gene.35879::c8121_BT_Ma_ar_201_g1_i2::g.35879::m.35879
------------------------------------------------------------------------------------------------------------------------------------------------------------------------------------------------------------------------------------------------------------------------------------------------------------------------------------------------------------------------------------------------------------------------------------------MLVSDRAKRVGCAAI-RYTD-------GDRGRAFLMTCNYDF-TSVYT------EAIYRPG
>Gene.35886::c8121_BT_Ma_ar_201_g1_i4::g.35886::m.35886
------------------------------------------------------------------------------------------------------------------------------------------------------------------------------------------------------------------------------------------------------------------------------------------------------------------------------------------------------------------------------------------------------------------------------------------MLVSDRAKRVGCAAI-RYTD-------GDRGRAFLMTCNYDF-TSVYT------EAIYRPG
>Gene.35876::c8121_BT_Ma_ar_201_g1_i1::g.35876::m.35876
--------------------------------------------------------------------------------------------------------------------------------------------------------------------------------------------------------------------------------------------------------------------------------------------------------------------------------------------A--KF-PY-SGQNIGISWQS---------PPFHSNSKRIKLIVGLWF-NEYKD--ANQSFI-DSYE-EHPEGKK-----I-------GH---FTMLVSDRAKRVGCAAI-RYTD-------GDRGRAFLMTCNYDF-TSVYT------EAIYRPG
>Gene.28460::c9053_g1_i1_VG_Ma_ar_203::g.28460::m.28460_signalP_glandunique
---------------------------------------------------------------------------------MFQNKGSSVVFCVITVFAVVNLPISFADSYYYC---DP-----------------------------------ELCRIWNGTDYAY---------------------------------------------------VDHIGCENNATLS----EDCPDDATMML-MSPRRMNLILDLHNAARNKIAMGKI----------PGYE-TAENMPLLKWDPELEYLASLNVKTCR---FA-----HD--SCRNTA--KF-PY-SGQNIGISWQS---------PPFHSNSKRIKLIVGLWF-NEYKD--ANQSFI-DSYE-EHPEGKK-----I-------GH---FTMLVSDRAKRVGCAAI-RYTD-------GDRGRAFLMTCNYDF-TSVYT------EAIYRPG
>Gene.35878::c8121_BT_Ma_ar_201_g1_i2::g.35878::m.35878_signalP
---------------------------------------------------------------------------------MFQNKGSSVVFCVITVFAVVNLPISFADSYYYC---DP-----------------------------------ELCRIWNGTDYAY---------------------------------------------------VDHIGCENNATLS----EDCPEDATMML-MSPRRMNLILDLHNAARNKIAMGKI----------PGYE-TAENMPLLKWDPELEYLASLNVKTCR---FA-----HD--SCRNTA--KF-PY-SGQNIGISWQS---------PPFHSNSKRIKLIVGLWF-NEYKD--ANQSFI-DSYE-EHPEG-----------------------------------------------------------------------------------
>Gene.35885::c8121_BT_Ma_ar_201_g1_i4::g.35885::m.35885_signalP
---------------------------------------------------------------------------------MFQNKGSSVVFCVITVFAVVNLPISFADSYYYC---DP-----------------------------------ELCRIWNGTDYAY---------------------------------------------------VDHIGCENNATLS----EDCPEDATMML-MSPRRMNLILDLHNAARNKIAMGKI----------PGYE-TAENMPLLKWDPELEYLASLNVKTCR---FA-----HD--SCRNTG--KF-CE-VEQK-------------------------------------------------------------------------------------------------------------------------------------------RLT
>Gene.16488::c3975_BT_Eu_ru_202_g1_i1::g.16488::m.16488_signalP
--------------------------------------------------------------------------------CNEVFDMMLLIAITTFLVIPNFVRSYRIGPYDYC---DA-----------------------------------NLC-------FDG---------------------------------------------------RSHIACNNSETFS----SNCGNDYFLLP-MTNRMKNLILYWHNVCRNKIAKGTI----------NPYP-SAQRMSVLSWEDELEYLATLNVKRCK---LA-----HD--ECRNTR--KF-KY-VGQNTGIRRTW---------PNYEKYPESIKKIVHAWF-NEHEN--GNQTFI-ESYG-PHPIKQK---K-I-------GH---FTAMISDKTVKVGCACI-LFSN------KAAKKNSFLMTCNYSS-TNFLG------QAVYTPG
>Aedes_aeg_Q16TE8_HexDipCul
--------------------------------------------------------------------------------------MVLLVKRIVPVLLILAVVQRLNAQRDYC---DK-----------------------------------SLC----------KN------------------------------------------------NQPHVACGKGDSYG----PFCPPNRELVP-LSEEVKRYILDLHNQFRSTVARGDV----------VGYS-PASRMPTLVWNDELQKLAEYNVKTCI---YG-----HD--YCRNTP--EY-PL-VGQNIAANSFY---------GMEVTPLDTMTELLYSWY-GEYEN--GNMGFI-NSYP-LLGQDPPK--D-I-------GH---FTQIMMDRAVSIGCAMI-QYTQ----NEQGHDWVHQNYVCNYSN-SIARG------HPVYISG
>Culex_qui_B0X6A2_HexDipCul
----------------------------------------------------------------------------------------MTAKFELLLLALFGSVALVLCQEDYCNP-DL-----------------------------------------------CES------------------------------------------------GVTHIGCNAKNELS----SEC-VEASKFT-FDDKLKKVLLDEHNNYRNQVAKKEL----------KWLP-RASNMVRMDWDDDLAYLAELNVNKCE---FE-----HD--KCHNTK--KY-PD-SGQNIAMYGSS---------EDTVDAEATLKKLVQEWW-DERHF--AGPKLI-KKLY-MKE-------K-A-------LH---FTMLVRSNASRVGCAMI-KYKK--------GDNTWVQLVCNYSY-TNMIG------TPVYGHG
>Gene.5269::c1271_BT_Eu_ru_202_g1_i1::g.5269::m.5269_signalP
------------------------------------------------------------------------------------------MKATLIYLQFAIFAPVAVYSYEYCKY-EK------------------------------------------KLCDTPAN------------------------------------------------EPPKHVACNPDQLI----DPEVTNNELVP-MTSKLREIIISAHNTYRNEIACGKI-----IDVNNETFP-QASKMQQVDWDYELEYVSRLHALRCT---FK-----HD--KCRNTH--RF-PV-SGQNLAVTTTS--------DKAKPKIVDNIKKLIKMWY-EEYKD--ATVDNM-RGKI-SDEQKEKGV-V-I-------GH---FTVLVNEKVDKIGCSYN-VCYR------SKSRKVRYLLTCNYSY-TNMRG------HSSYTFG
>Gene.10594::c3877_BT_Ma_ar_201_g1_i1::g.10594::m.10594_signalP
------------------------------------------------------------------------------------------MKAILIYSLF--LAAATVYSYEYCKY-EK------------------------------------------KLCDTRDN------------------------------------------------EPPKHIACNPDQLS----DPEVTSYELVP-MTSKLREDIVSAHNTYRNEIACGKI-----KDVNNEPFP-QASKMQQVEWDYELEYVSRLHALRCT---FK-----HD--KCRNTH--RF-PL-GGQNLAVLTKH--------EKAKATIVDNIKKLIRLWY-EEYKV--AIVDNI-RGKV-TDEQKEKGV-V-I-------GH---FTVLVNEKVDKVGCSYN-VCYR------PKSHKVRHLLTCNYSY-TNMRG------SSSYTSG
>Gene.68277::c8738_BT_Eu_ru_202_g1_i1::g.68277::m.68277_signalP
------------------------------------------------------------------------------------------MFSVSYVLAFLIIQQFPSFGYEYCAY-QE----------------------------------------------ELC--------------------------------------------------KGGQHVVCVATNH----DRMDRAPVVPA-ITSKLREDILIQHNEYRDKVACGEV-----YDESDLPYP-QAAKMHMLTWDFELEYLARTVTSECI---TG-----ET--FCQNTF--RF-RS-VGQNHGIVDMA------IKKNSEMKPGVHLEEQIDSWF-EKHIN--INSSNI-NNFN-VKDFEYVDFIM-C-------AQRTSFLLMVSDQVKQVGCSIS-YCKQ--------DNLWNIQSVCNYSK-DLVLG------KPVYKVG
>Gene.68281::c8738_BT_Eu_ru_202_g1_i2::g.68281::m.68281_signalP
------------------------------------------------------------------------------------------MFSVSYVLAFLIIQQFPSFGYEYCAY-QE----------------------------------------------ELC--------------------------------------------------KGGQHVVCVATNH----DRMDRAPVVPA-ITSKLREDILIQHNEYRDKVACGEV-----YDESDLPYP-QAAKMHMLTWDFELEYLARTVTSECI---TG-----ET--FCQNTF--RF-RS-VGQNHGIVDMA------IKKNSEMKPGVHLEEQIDSWF-EKHIN--INSSNI-NNFN-VKDFEYVDFIM-C-------AQRTSFLLMVSDQVKQVGCSIS-YCKQ--------DNLWNIQSVCNYSK-DLVLG------KPVYKVG
>Gene.45575::c9142_BT_Ma_ar_201_g1_i2::g.45575::m.45575
-------------------------------------------------------------------------------------------------------------------------------------------------------------------------------------------------------------------------------------------------------------------------------------------------------------------MTSRCL---AG-----ET--FCQNTF--RF-RN-VGQNQGVVDMA------VKTHAEMKPGIHLEEQIDSWF-EKHII--IDAKQI-KHFN-NADFDYIDFIM-Y-------AQRTSFLLMVHDQAKQVGCSIS-YCKQ--------DKLWNIQIVCNYSK-YLVFK------KPVYKAG
>Gene.45568::c9142_BT_Ma_ar_201_g1_i1::g.45568::m.45568_signalP
------------------------------------------------------------------------------------------MSSIRYMLAFVILHQFPALGYEYCAY-QE----------------------------------------------ELCK------------------------------------------------D--AQHVVCAAPQQ----DSMDRDPVVPV-ITTKMREAILSQHNYYRNKVACGEV-----YDFFDHQYP-QAAKMHMLTWDFELEYLARTMTSRCL---AG-----ET--FCQNTF--RF-RN-VGQNQGVVDMA------VKTHAEMKPGIHLEEQIDSWF-EKHII--IDAKQI-KHFN-NADFDYIDFIM-Y-------AQRTSFLLMVHDQAKQVGCSIS-YCKQ--------DKLWNIQIVCNYSK-YLVFK------KPVYKAG
>Gene.45576::c9142_BT_Ma_ar_201_g1_i2::g.45576::m.45576_signalP
------------------------------------------------------------------------------------------MSSIRYMLAFVILHQFPALGYEYCAY-QE----------------------------------------------ELCK------------------------------------------------D--AQHVVCAAPQQ----DSMDRDPVVPV-ITTKMREAILSQHNYYRNKVACGEV-----YDFFDHQYP-QAAKMHMLV-----------------------------------------------------------------------------------------------------------------------------------------------------------------------------------------------
>Ctenocephalides__fel_Q9NH66_HexSip
-----------------------------------------------------------------------------------LSSIIIVVFSVWLSVIFAVNVKPKPNQDDYCNL-NC---------------------------------------------------------------------------------------------------TNGPNVGCTKPDV----PRDCQNFKLVN-ITERMKKAFLNAHNRKRRLVAAGKG-----LLKDGVHTP-IAAKMPNLTWNIALAKLAEYNVKQCE---MK-----HDCAKTRHGH--------TGQNLFFYGTT---------LSPIKNSTIAKMAVDGWY-AESKD--TRLEDI-KKLT-TIYPNGK---P-I-------GH---YTQLIWGNTTKVGCAVS-TYKK----HSNGNMFNMTLVACNYRG-GNMLE------EAVYQIK
>Hapalochlaena__mac_ACJ22636_MolCep
---------------------------------------------------------------------------------------MSLQLCVLLLAMVPLISADLI-------------------------------------------------------------------------------------------------------------------------------------------DSEHLRDFVLQFHNDHRANE--------------------GASDMIKLVWSKQLATEAYKWTQQCN---FE-----HQMKG-------------RGENLAFDSSA------------GTIKDLLRSEMQGWF-DEKAD--FNRNDQ-SCGM-------------N-------CH---YTQMVWANTTHVGCAAI-DCPN--LLAFGHYVKNAKYLVCFY---------------------
>Gene.6399::c1542_BT_Eu_ru_202_g1_i2::g.6399::m.6399
--------------------------------------------------------------------------------------------------------------------------------------------------------------------------------------------------------------------------------------------------------------------NGIRK--------------------------------------------------------------------------K-TATHSPQNFKV-VHQLRSAKRSKFFPPKFIATVLQEWY-SEKNL--MKPPRI-FKNF-GSFQ------S-S-------NN---FTQLAWASTYRIGCAVA-RD------------GEYYILICNYYPYRSFYM-----NKYAYRYG
>Gene.6394::c1542_BT_Eu_ru_202_g1_i1::g.6394::m.6394_signalP
---------------------------------------------------------------------------MEEFGFRAFLLNLILIFLLSADLINGYSIAFNKSIIIDEGR-SY---------------------------------CELSC---GLLAME-----------------------------------------------------HTLCNANDTYVS----KACKDNFHLYNLDKDSLKTDLLEGHNGLRNRIAGRM----------------NVSDMRILNWDPELSRMASVWIRSCR----G-----QEKDPCTDVY--VWYRK-TATHSPQNFKV-VHQLRSAKRSKFFPPKFIATVLQEWY-SEKNL--MKPPRI-FKNF-GSFQ------S-S-------NN---FTQLAWASTYRIGCAVA-RD------------GEYYILICNYYPYRSFYM-----NKYAYRYG
>Gene.30113::c7405_BT_Ma_ar_201_g1_i1::g.30113::m.30113_signalP
---------------------------------------------------------------------------MEGSGFRALLLKLILIFVLSADLVNGYTSNFNKSVVLQEVN-SY---------------------------------CDLHCYHDSNITKETKH------------------------------------------------GPHTLCNTNDTYVS----ETCKGNFHEYDLDKNSLKIDLLDGHNGLRNRIARRM----------------NVSDMRKLTWDSELSRMASIWIRSCK----G-----LEEDPCASYM--VFYTK-EGQQILAQEKLKIHQLRTAKRSKFFPPEFISNLISGWY-LEKNL--MKSPRI-ARNY-GSFQ------V-S-------NN---FTQLAWASTYRIGCAVA-RD------------GEFYILICNYFPYRNRST-----NEPAFRYG
>Glycera_dib_contig_38204_minus2_AnnPol
------------------------------------------------------------------------------TVCDPGGTQTIPSARRLTRLVESSVYQGSNESTAYSST-TR---------------------------------------QPEISETAMAG------------------------------------------------LVFLAAWCALLLYL----PAPSVSHLIIP-LTSSDKQKIVDAHNDYRREE--------------------TSSDMQFMEWDEDLAYGAGLLAGTCE---ND-----HAYLIWEGMP---FTEA-VGQNLFASSSD----------------YGPTWPLEHWW-SERFY--YNYATT-DCSW-----------M-C-------YH---YTQMAWWSNDKIGCAKV-LCEP-LFTPGQGYQSHMYYFVCDYAPGGNYVN------QWPYEEG
>Danaus_ple_G6DTR9_HexLep
--------------------------------------------------------------------------------------------------------------------------------------------------------------------------------------------------------------------------------------------------MEAR-LSSEDKTRIIERLNRRRSETAVGLS-----------KLP-PAGDMLKLRWVEELAREAERWANQCRPPNSP-----EEQDLCRDLY--SI--T-VGQCVASVVGE-------------APGLRPETMVDMWF-MQNKY--YRGNVT-SYLP-SEDGAN----S-Y-------DD---FAQMIWSRTYMVGCGRS-RFMT----DWRGRLRTVERLVCNFAPRGPAIY------RPLWSPS
>Gene.144484::c37151_BT_Eu_ru_202_g1_i1::g.144484::m.144484
---------------------------------------------------------------------------------------MNFKLCFLGIFIFSELALQSIQAYRYTMF-DF---------------------------------DVHNLCNTKKCIWK--N------------------------------------------------SSYNHITCLRRPSP----KCLAKGYSPIK-VKHKTKLFMLMGINGIRNRVAGRL----------------RIANMNILHWDRYLAQMAEKSLYLCD----------LFPPYCDFIYSEEY--T-VGQTSKYVNSP-------------PKHEWYVFPIRSWY-FEMKN--RGPRRP-KSIA-DLKRQFK---F-Y-------DN---FTQLIWPTSEFVGCAAV-RF------------TGAYMMSCYFHPRLNFTS-----FDQSFIEG
>Gene.69511::c11120_BT_Ma_ar_201_g1_i1::g.69511::m.69511
-----------------------------------------------------------------------------------------------------------------------------------------------------------------------------------------------------------------------------------------------------------------------------------------------------------------------------------------MITDSEEY--T-VGQTLMHAKIP-------------PIQEWYVYPIRTWY-FEMNN--RGPKPP-KSIA-DLKRQFH---I-Y-------ND---FTQLIWPTSEFVGCAAA-RL------------SRGYLMTCFFHPRFNFTD-----FDQNFIEG
>Gene.69518::c11120_BT_Ma_ar_201_g1_i3::g.69518::m.69518
-----------------------------------------------------------------------------------------------------------------------------------------------------------------------------------------------------------------------------------------------------------------------------------------------------------------------------------------MITDSEEY--T-VGQTLMHAKIP-------------PIQEWYVYPIRTWY-FEMNN--RGPKPP-KSIA-DLKRQFH---I-Y-------ND---FTQLIWPTSEFVGCAAA-RL------------SRGYLMTCFFHPRFNFTD-----FDQNFIEG
>Gene.69522::c11120_BT_Ma_ar_201_g1_i4::g.69522::m.69522
-----------------------------------------------------------------------------------------------------------------------------------------------------------------------------------------------------------------------------------------------------------------------------------------------------MKHWDRYLEEMAKHSLYNCK----------NVKTICDFLYSEEY--T-VGQTLMHAKIP-------------PIQEWYVYPIRTWY-FEMNN--RGPKPP-KSIA-DLKRQFH---I-Y-------ND---FTQLIWPTSEFVGCAAA-RL------------SRGYLMTCFFHPRFNFTD-----FDQNFIEG
>Gene.69514::c11120_BT_Ma_ar_201_g1_i2::g.69514::m.69514_signalP
---------------------------------------------------------------------------------------MNFIYCLLGIFIFLELALQLSQAYRYTMF-DF---------------------------------DIHDLCNGKRCYFRRKI------------------------------------------------RTSYHVTCRTEPAQ----YCSSRGYSPIK-MDHKAKLFSLMGINGIRNRVAGRL----------------HIANMNILHWDRYLEEMAKHSLYNCK----------NVKTICDFLYSEEY--T-VGQTLMHAKIP-------------PIQEWYVYPIRTWY-FEMNN--RGPKPP-KSIA-DLKRQFH---I-Y-------ND---FTQLIWPTSEFVGCAAA-RL------------SRGYLMTCFFHPRFNFTD-----FDQNFIEG
>Glycera_dib_contig_52247_plus1_AnnPol
---------------------------------------------------------------------------------------------MLALLILGCLLAPLTVEGNWCED-ME---------------ASQNWFICKDNKQPWCIHPSLQCDGTPKCQDGSDE------------------------------------------------QNCEDKGAGKKPPE----ATHRSSSTMCE-GCTSFERKILDKHNALRRLE--------------------PASNMNELQWSAAAAQQAAAWAAQCK---YP-----KLGEFPHGMMEPD-----YGQNVARSSYP------------NLSEDDIVDLVQLFY-DEKSD--YDYDSN-SCTP-GA--------K-C-------GH---YTAMTQAYEREMGCAYT-TCNR--------NGVEFYNLVCDYRPWPNWKV-WNLAIEQPFRKG
>Glycera_dib_contig_52248_plus3_AnnPol
---------------------------------------------------------------------------------------------MLALLILGCLLAPLTVEGNWCED-ME---------------ASQNWFICKDNKQPWCIHPSLQCDGTPKCQDGSDE------------------------------------------------QNCEDKGAGKKPPE----ATHRSSSTMCE-GCTSFERKILDKHNALRRLE--------------------PASNMNELQWSAAAAQQAAAWAAQCK---YP-----KLGEFPHGMMEPD-----YGQNVARSSYP------------NLSEDDIVDLVQLFY-DEKSD--YDYDSN-SCTP-GA--------K-C-------GH---YTAMTQAYEREMGCAYT-TCNR--------NGVEFYNLVCDYRPWPNWKV-WNLAIEQPFRKG
>DMPC15197540_Xibalb_tul_Cru_BTVG
--------------------------------------------------------------------------------VGAQPAARPDTTKASIFYIPRLTSPACAAQPHYS-----------------------------------------------------------------------------------------------------------------EQAR----RSQRTVAMPDA-YVEAIRKDCLNAHNNYR-----------------------TLHGVSPLQWSEELANSAQSWAETLA---EK-----GFLQYSEQPG--------CGENVCKVKLA-------------DNELSGDMIVSEWY-HEIRK--YN--------------------------------------------------------------------------------------------------
>Glycera_dib_contig_86080_minus2_AnnPol
------------------------------------------------------------------------------------------------------------------------------------------------------------------------K------------------------------------------------IYIATECDLKETQD----VAVEVLAACASTDARQHYMHSLSGHGEARQLHVRV-----------------RSPGQQHYVCLHRPPGQVSRHHRTCQ---YN-----HS--STRSVRRPSTHDQ-TGYNVAIGQLT---------EVIVSNSMDWNNVMQKWGSDERPN--FEYGVG-AADG-T---------T-V-------DH---YVQMINARTTHIGCGYA-ECPS----VTGRRWDKRQMYYCNYAPGMTAEE-----RLQPYGAS

CAP.fasta
>Lygus_hes_A0A0A9YF11_HexHetMir Venom allergen 5 (Fragment) OS=Lygus hesperus GN=VA5_14 PE=4 SV=1
---------------MVIWERLILLCILVKSNFAQNIDWCSKELE------------------------------------------------------------------------------------------------------CIDKFGRVHKNVLCGADPVKVNTSSILTEDNRKYLLQRHNIYRNTHAGGVYK---WA---------PPANIRQFTWDDTLEKMATRSAFNCP--------VENADEFECRKTP---EYPVV--GQNYGRVSNPR-----------TVDPPPLAEVTTDW-VNSQKD--AETSPDIVIYKLI-----LNY--EAGLWSPAVRMMWAETIKMGCGYV-KC------------------LL-YSERHMRLTE--HVGLVCNYAP-GEQVT------KPIYKIG-------------------------------------------------------------------------------------------------------------------------------------------------------------------------------------
>Lygus_hes_A0A0A9YQ69_HexHetMir Venom allergen 5 (Fragment) OS=Lygus hesperus GN=VA5_15 PE=4 SV=1
---------------MVIWERLILLCILVKSNFAQNIDWCSKELE------------------------------------------------------------------------------------------------------CIDKFGRVHKNVLCGADPVKVNTSSILTEDDRKYLLKRHNNYRNIHAGGVYKWA------------PPSNLRQFTWDDTLEKMATRSVFRCS--------G-DRDEFECRKTP---EDPVI--GQNYGAVVNPR-----------DDDPPPVAELTKDW-LDTQKA--AEDAEDITIFELL-----LSY--QPGPWSFAIRMMWATSVKMGCGYV-AC------------------SR-YNARIKGFIK--HVGLACNYAP-GEEER------RPVYERG-------------------------------------------------------------------------------------------------------------------------------------------------------------------------------------
>Lygus_hes_A0A0A9XAL6_HexHetMir Uncharacterized protein (Fragment) OS=Lygus hesperus GN=VA51_4 PE=4 SV=1
----------------MIGYLLVSLSLVLVVKSSAEVDWCSPSLS--------------------------------------------------------------------------------------------------CTIKDQVYQHTMCLYKNQTSAPRFKNSSNVQTYPGRFEMLKKHNQLREMVATGKVG----------LWP-AASAMRKLSYDNVLEKIAFRWATQCS--------A-GHD--DCRKTK---RWPVV--GQNVFELARDL---------PIDYKMWNPASVVDDW-FRDVYV--TLPGNYSG---------------QDAS---FAQMIHDKTEKIGCADV-QY------------------EVVDEDPKPRF----RRLIICNYGPGVEPGT------SQLYEEG-------------------------------------------------------------------------------------------------------------------------------------------------------------------------------------
>Lygus_hes_A0A0A9WU11_HexHetMir Venom allergen 5 (Fragment) OS=Lygus hesperus GN=VA5_19 PE=4 SV=1
---------FKPKPIIYSPVFRNSSITGPARRSYTREFWCSEEMK--------------------------------------------------------------------------------------------------CQNEFPPEHTMCRFFDVDGTPRCSRIVNRI-TDCDREKILRRHNVYRRQIAMGEVP----------GWP-AAANMKLLTYDQTLEDIAHRWAIQCL--------E-GHD--KCRKTE---KWWSV--GQNIAKEYGHQ-----------PMLKTNPEYDVDAW-FNELGD--SNPNIVDE-FYVQV----SKR--PTGH---FLQLVWADSEKVGCAMV-SY------------------KM-NSSSQYPY----VRATVCNYGPTGNVIS------YPVYQRG-------------------------------------------------------------------------------------------------------------------------------------------------------------------------------------
>Argas_mon_Q09JX8_CheAca
---------------------------------------------------------------------------------------------------------------------------------------------------------------------------------------------------------------------------------------------------------AGNRREQRPTV---TFKSV--GQNLAIQYNSR-----------ANDSADWPSQIKAW-FDEFKD--CPKSVIGS-FRSP-----GGP--AIGH---FTQVVWAKTRFVGCGYA-SY------------------EK-QGGGFRY-----ERLYTCNYAPAGNFMG------SPVYQAG-------------------------------------------------------------------------------------------------------------------------------------------------------------------------------------
>Argas_mon_Q09JS2_CheAca
----------------------------------------------------------------------------------------------------------------------------------------------------------------------------------------------------------------------------------------------------------------RRVT---VFKRV--GQNIAMEANSR-----------ANDTPSWSVQVQNW-FDEYKD--CPKDVINS-FRSP-----GGP--PIGH---FTQVVWAVTRFVGCGYT-SY------------------ET-EGGGFRY-----NKFYTCNYAPMGNFMG------RPVYKTG-------------------------------------------------------------------------------------------------------------------------------------------------------------------------------------
>Bactrocera_lat_A0A0K8W0V3_HexDipTep Venom allergen 5 OS=Bactrocera latifrons GN=VA5_0 PE=4 SV=1
---------------MEILPQKYLLHAALLLV----------------------------------------------------------------------------------------------------------------------------SCSVALACRGQLLVSGL-SNGEREIILHEHNKLRQLVATGRYP----------GQP-GAENMREIVWDDELAARAQQWANNCE--------F-RHD--PLRTIS---KLL------------------------------------------------------------------------------------------------------------------------------------NTHFVCQHNKH-------------------------------------------------------------------------------------------------------------------------------------------------------------------------------------------------------
>Bactrocera_cuc_A0A0A1WD73_HexDipTep Venom allergen 5 OS=Bactrocera cucurbitae GN=VA5_10 PE=4 SV=1
---------------MEILPQKYLLHAALLLV----------------------------------------------------------------------------------------------------------------------------SCSVALACRGQLLVSGL-SAGEREIIMHEHNKLRQLVATGRYP----------GQP-GAENMREIVWDDELAARAQQWANNCE--------F-RHD--PLRTIN---RFTM---GQNLAIIWSTA---------PLDPTDGDFPSRIQSW-FNEVQK--YSFGDA------------WSP--KTGH---YSQLVWGETSLVGCGFS-EY------------------KD-STKY--------NKLYVCNYGPGGNVVG------YNPYQVG-------------------------------------------------------------------------------------------------------------------------------------------------------------------------------------
>Bactrocera_lat_A0A0K8U2B7_HexDipTep Venom allergen 3 OS=Bactrocera latifrons GN=VA3_5 PE=4 SV=1
---------------MEILPQKYLLHAALLLV----------------------------------------------------------------------------------------------------------------------------SCSVALACRGQLLVSGL-SNGEREIILHEHNKLRQLVATGRYP----------GQP-GAENMREIVWDDELAARAQQWANNCE--------F-RHD--PLRTIN---RFTM---GQNLAIIWSTA---------PLDASDGDFPSRIQSW-FNEVQK--YSFGDA------------WSP--KTGH---YSQLVWGETSLVGCGFS-EY------------------KD-STKY--------NKLYVCNYGPGGNVVG------YNPYQVG-------------------------------------------------------------------------------------------------------------------------------------------------------------------------------------
>Gene.86434::c9557_BT_Eu_ru_202_g1_i1::g.86434::m.86434
--------------------------------------------------------------------------------------------------------------------------------------------------------------------------------------------------------------------------------------------------------------------------M---GQNMAIIWSTA---------PLADDDGDFPSRIKNW-FNEVQK--FAFGSG------------WSP--KTGH---YSQLVWGETNLVGCGFT-YY------------------KD-SSKY--------NKLYVCNYGPGGNVIG------SDPYEVGRPACSNHGMKPSAHYQGLCSAPPSSGSQQNNINSYTYKTNTYNTKNTYSTQQQNQGGFKGFFKSASKKNNGFDWNSWSQYNFGK-------------------------------------------------------------------------------------------------
>Gene.86446::c9557_BT_Eu_ru_202_g1_i3::g.86446::m.86446
--------------------------------------------------------------------------------------------------------------------------------------------------------------------------------------------------------------------------------------------------------------------------M---GQNMAIIWSTA---------PLADDDGDFPSRIKNW-FNEVQK--FAFGSG------------WSP--KTGH---YSQLVWGETNLVGCGFT-YY------------------KD-SSKY--------NKLYVCNYGPGGNVIG------SDPYEVGRPACSNHGMKPSAHYQGLCSAPPSSGSQQNNINSYTYKTNTYNTKNTYSTQQQNQGGFKGFFKSASKKNNGFDWNSWSQYNFGK-------------------------------------------------------------------------------------------------
>Gene.86452::c9557_BT_Eu_ru_202_g1_i4::g.86452::m.86452
--------------------------------------------------------------------------------------------------------------------------------------------------------------------------------------------------------------------------------------------------------------------------M---GQNMAIIWSTA---------PLADDDGDFPSRIKNW-FNEVQK--FAFGSG------------WSP--KTGH---YSQLVWGETNLVGCGFT-YY------------------KD-SSKY--------NKLYVCNYGPGGNVIG------SDPYEVGRPACSNHGMKPSAHYQGLCSAPPSSGSQQNNINSYTYKTNTYNTKNTYSTQQQNQGGFKGFFKSASKKNNGFDWNSWSQYNFGK-------------------------------------------------------------------------------------------------
>Gene.86439::c9557_BT_Eu_ru_202_g1_i2::g.86439::m.86439_signalP
--------------------------------MELKGVFVKSVLV------------------------------------------------------------------------------------------------------------LMSASAAVGCRGSSIIYSGV-TQQEKSIILEEHNKLRASVAMGRVN----------GQP-SAENMREIVWDEELAAKAQEWANQCT--------F-KHD--PHRTID---RFTM---GQNMAIIWSTA---------PLADDDGDFPSRIKNW-FNEVQK--FAFGSG------------WSP--KTGH---YSQLVWGETNLVGCGFT-YY------------------KD-SSKY--------NKLYVCNYGPGGNVIG------SDPYEVGRPACSNHGMKPSAHYQGLCSAPPSSGSQQNNINSYTYKTNTYNTKNTYSTQQQNQGGFKGFFKSASKKNNGFDWNSWSQYNFGK-------------------------------------------------------------------------------------------------
>Gene.30179::c6142_g1_i2_VG_Eu_ru_204::g.30179::m.30179_signalP
--------------------------------MELKGVFVKSVLV------------------------------------------------------------------------------------------------------------LMSASAAVGCRGSSIIYSGV-TQQEKSIILEEHNKLRASVAMGRVN----------GQP-SAENMREIVWDEELAAKAQEWANQCT--------F-KHD--PHRTID---RFTM---GQNMAIIWSTA---------PLADDDGDFPSRIKNW-FNEVQK--FAFGSG------------WSP--KTGH---YSQLVWGETNLVGCGFT-YY------------------KD-SSKY--------NKLYVCNYGPGGNVIG------SDPYEVGRPACSNHGMKPSAHYQGLCSAPPSSGSQQNNINSYTYKTNTYNTKNTYSTQQQNQGGFKGFFKSASKKNNGFDWNSWSQYNFGK-------------------------------------------------------------------------------------------------
>Gene.117277::c19556_BT_Ma_ar_201_g1_i1::g.117277::m.117277
----------------------------------------------------------------------------------------------------------------------------------------------------------------------------------------------------------------------------------------------------------------------------------AIIWSTA---------PLADDDGDFPSRIKNW-FNEVQK--FAFGSG------------WSP--KTGH---Y----------------------------------------------------------------------------------------------------------------------------------------------------------------------------------------------------------------------------------------------------------------------
>Gene.119744::c22063_BT_Ma_ar_201_g1_i1::g.119744::m.119744
----------------------------------------------------------------------------------------------------------------------------------------------------------------------------------------------------------------------------------------------------------------------------------------------------------------------------------------------------------SQLVWGETNLVGCGFT-YY------------------KD-SSKY--------NKLYVCNYGPGGNVIG------SNPYEVGRPACSNHGMKPSAHYQGLCSAPPSSGSQQNNINSYTYKTNTYNTKNTYSTQQQNQGGFKGFFKSASKKNSGFDWNSWSQYNFGK-------------------------------------------------------------------------------------------------
>Operophtera_brum_A0A0L7KSN7_HexLep Venom allergen OS=Operophtera brumata GN=OBRU01_21947 PE=4 SV=1
------------------MMSLVLIVLGGILA----------------------------------------------------------------------------------------------------------------------------STEGCGPGKQMLKSGGL-SAYEKQAIVDAHNRLRQSVALGQVS----------SQP-PAANMMEMVWDDELAATAQRWSDQCT--------P-AHDRAAQRDVG---RFPV---GQNLAATWTTR------PPTESTDSTPDFNKQINAW-YDEVRI--FGFKPIT-----------GGH--GTGH---YSQLVWGETSKVGCGFT-FY------------------YD-PARGY-------TKLYVCNYGPGGNVIG------SNPYEKG-------------------------------------------------------------------------------------------------------------------------------------------------------------------------------------
>Camponotus_flo_E2ABL5_HexHymFor
-------------------------------------------------------------------------------------------------------------------------------------------------------------------------------------------------------------------------MMEMIWDDELAAIAQRWADRCA--------E-SHD--SLRNVR---RFAV---GQNIARSWTFR-------PPGRYGDEPDWRRQISGW-FSEVQF--YHSG--------------YST--TTGH---YTQLVWGNTFLLGCGYS-FY------------------YD-PARGY-------TKNYVCNYGPR-------------------------------------------------------------------------------------------------------------------------------------------------------------------------------------------------------
>Harpegnathos_sal_E2C0M8_HexHymFor
-------------------MIDDIAVATNIFA----------------------------------------------------------------------------------------------------------------------------RETAAEDTYHLTGSGGI-SCEEKQIILDEHNRLRQLVALGQIH----------GQP-SAENMMEMIWDDELAAIAQRWADRCA--------E-THD--SLRNVR---K--------------------------------------------------------------------------------------------------------------------------------------------------------------------------------------------------------------------------------------------------------------------------------------------------------------------------------------------------------
>Daphnia_mag_A0A0N8DX76_CruClaDap Venom allergen OS=Daphnia magna PE=4 SV=1
-------------MMILHPFVTFLAVLLVSCRAQDRSTYCRLSSQ-----------------------------------------------------------------------------------------------------HTMCRF-----QNDGPKCDGTVSTRVV-DRSNRQVILQTHNTLRSIVASGQES-----RGQPGPQP-RASNMQMMTWDDELATVAQRLAEQCL--------F-EHDCNECRKVG---RFPV---GQNLAVEWTTG-----------PPLPTNWKKQVTRW-YEEVEE--FPNTSARK-FE-------FSV--ITGH---YSQIIWADTNRVGCGFT-SF------------------RD-NGTFE-------TNLYVCNYGPAGNFVG------LPSYKVG-------------------------------------------------------------------------------------------------------------------------------------------------------------------------------------
>Dolichovespula_mac_P10737_HexHymVes
--------------------------PIINLSFGEANNYCKIKC--------------------------------------------------------------------------------------------------SRGIHTLCKFGTSMKP---NCGSKLVKVHGV-SNDEKNEIVNRHNQFRQKVAKGLET-----RGNPGPQP-PAKNMNVLVWNDELAKIAQTWANQCS--------F-GHD--QCRNTE---KYQV---GQNVAIASTTG------------NSYATMSKLIEMW-ENEVKD--FNPKKGTMGDN-------NFS--KVGH---YTQMVWGKTKEIGCGSV-KY------------------IE-NNWH--------THYLVCNYGPAGNYMD------QPIYERK-------------------------------------------------------------------------------------------------------------------------------------------------------------------------------------
>Dolichovespula__are_Q05108_HexHymVes
------------------------------------NNYCKI-C--------------------------------------------------------------------------------------------------PKGTHTLCKYGTSMKP---NCGGKIVKSYGV-TNDEKNEIVKRHNEFRQKVAQGLET-----RGNPGPQP-PAKNMNLLVWNDELAKIAQTWANQCN--------F-GHD--QCRNTA---KYPV---GQNVAIASTTG------------NSYQTMSYLIKMW-EDEVKD--YNPHKDLM-HN-------NFS--KVGH---YTQMVWGKTKEIGCGSV-KY------------------IE-NKWH--------THYLVCNYGPAGNYMN------QPVYERK-------------------------------------------------------------------------------------------------------------------------------------------------------------------------------------
>Dolichovespula_mac_HexHymVes
-------------MEIGGLVYLILIITIINLSFGETNNYCKIKC--------------------------------------------------------------------------------------------------RKGIHTLCKFGTSMKP---NCGRNVVKAYGL-TNDEKNEILKRHNDFRQNVAKGLET-----RGKPGPQP-PAKNMNVLVWNDELAKIAQTWANQCD--------F-NHD--DCRNTA---KYQV---GQNIAISSTTA------------TQFDRPSKLIKQW-EDEVTE--FNYKVGLQ-NS-------NFR--KVGH---YTQMVWGKTKEIGCGSI-KY------------------IE-DNWY--------THYLVCNYGPGGNDFN------QPIYERK-------------------------------------------------------------------------------------------------------------------------------------------------------------------------------------
>Vespa_cra_P35782_HexHymVes
------------------------------------NNYCKIKC--------------------------------------------------------------------------------------------------RSGIHTLCKYGTSTKP---NCGKNVVKASGL-TKQENLEILKQHNEFRQKVARGLET-----RGNPGPQP-PAKSMNTLVWNDELAQIAQVWANQCN--------Y-GHD--NCRNSA---KYSV---GQNIAEGSTSA------------DNFVNVSNMVKMW-EDEVKD--YQY--GSP-KN-------KLN--KVGH---YTQMVWAKTKEIGCGSE-DY------------------IE-DGWH--------RHYLVCNYGPAGNVGN------EPIYERK-------------------------------------------------------------------------------------------------------------------------------------------------------------------------------------
>Vespa_man_P81657_HexHymVes
------------------------------------NNYCKIKC--------------------------------------------------------------------------------------------------RSGIHTLCKFGISTKP---NCGKNVVKASGL-TKAEKLEILKQHNEFRQKVARGLET-----RGKPGPQP-PAKSMNTLVWNDELAQIAQVWAGQCD--------Y-GHD--VCRNTA---KYSV---GQNIAENGSTA------------ASFASVSNMVQMW-ADEVKN--YQY--GST-KN-------KLI--EVGH---YTQMVWAKTKEIGCGSI-KY------------------IE-NGWH--------RHYLVCNYGPAGNIGN------EPIYERK-------------------------------------------------------------------------------------------------------------------------------------------------------------------------------------
>Vespa_mag_P86870_HexHymVes
-------------MKISGFVYLILITTIINLSFSEANNYCKIKC--------------------------------------------------------------------------------------------------RSGIHTLCKFGISTKP---NCGKNVVKGSGL-TKAEKLEILKQHNEFRQKVARGLET-----RGKPGPQP-PAKSMNTLVWNDELAQIAQVWASQCK--------Y-GHD--DCRNTA---KHSV---GQNIAQQSTTA------------ASFGSVSNMVQMW-ADEVKN--YQY--GST-KN-------KLI--EVGH---YTQMVWAKTKEIGCGSI-KY------------------IE-NGWH--------RHYLVCNYGPAGNIGN------EPIYEKK-------------------------------------------------------------------------------------------------------------------------------------------------------------------------------------
>Vespula_ger_spP35784_HexHymVes
------------------------------------NNYCKIKCL-------------------------------------------------------------------------------------------------KGGVHTACKYE-SLKP---NCANKKVVAYGL-TKQEKQDILKEHNDFRQKIARGLET-----RGNPGPQP-PAKNMKNLVWSDELAYIAQVWANQCQ--------Y-GHD--TCRDVA---KYPV---GQNVALTGSTA------------AKYDNPVKLVKMW-EDEVKD--YNPKKKFS-EN-------NFL--KIGH---YTQMVWANTKEVGCGSI-KY------------------IQ-DKWH--------KHYLVCNYGPSGNFGN------EELYQTK-------------------------------------------------------------------------------------------------------------------------------------------------------------------------------------
>Vespula_vul_Q05110_HexHymVes
-------------MEISGLVYLIIIVTIIDLPYGKANNYCKIKCL-------------------------------------------------------------------------------------------------KGGVHTACKYG-SLKP---NCGNKVVVSYGL-TKQEKQDILKEHNDFRQKIARGLET-----RGNPGPQP-PAKNMKNLVWNDELAYVAQVWANQCQ--------Y-GHD--TCRDVA---KYQV---GQNVALTGSTA------------AKYDDPVKLVKMW-EDEVKD--YNPKKKFS-GN-------DFL--KTGH---YTQMVWANTKEVGCGSI-KY------------------IQ-EKWH--------KHYLVCNYGPSGNFMN------EELYQTK-------------------------------------------------------------------------------------------------------------------------------------------------------------------------------------
>Vespula_mac_Q2L6Z1_HexHymVes
-------------MEISGLVYLIIIVTIIDLPYGKANNYCKIKCL-------------------------------------------------------------------------------------------------KGGVHTACKYG-SLKP---NCGNKVVVSYGL-TKQEKQDILKEHNDFRQKVARGLET-----RGNPGPQP-PAKNMKNLVWNDELAYVAQVWANQCQ--------Y-GHD--TCRDVA---KYQV---GQNVALTGSTA------------AKYENPVNLVKMW-ENEVKD--YNPKKKFS-EN-------NFI--KIGH---YTQMVWANTKEIGCGSM-KY------------------TE-NKWH--------YHYLVCNYGPSGNFGN------EELYQTK-------------------------------------------------------------------------------------------------------------------------------------------------------------------------------------
>Vespula_squ_P35786_HexHymVes
------------------------------------VDYCKIKCL-------------------------------------------------------------------------------------------------KGGVHTACKYGTSTKP---NCGNMVVKSYGV-TQAEKQEILKIHNDFRNKVARGLET-----RGNPGPQP-PAKNMNNLVWNNELANIAQIWASQCK--------Y-GHD--TCKDTT---KYNV---GQNIAVSSSTA------------AVYENVGNLVKAW-ENEVKD--FNPTISWE-QN-------EFK--KIGH---YTQMVWAKTKEIGCGSI-KY------------------VD-NNWY--------THYLVCNYGPAGNFGN------QEVYERK-------------------------------------------------------------------------------------------------------------------------------------------------------------------------------------
>Polistes_dom_P81656_HexHymVes
---------------MKISCLICLVIVLTIIHLSQANDYCKIKC--------------------------------------------------------------------------------------------------SSGVHTVCQYGESTKP-SKNCAGKLIKSVGP-TEEEKKLIVEEHNRFRQKVAKGLET-----RGNPGPQP-AASNMNNLVWNDELAKIAQVWASQCQ-------IL-VHD--KCRNTE---KYQV---GQNIAYAGSSN-------------HFPSVTKLIQLW-ENEVKD--FNYNTGIT-NK-------NFG--KVGH---YTQMVWGNTKEVGCGSL-KY------------------VE-KNMQ--------IHYLICNYGPAGNYLG------QPIYTKK-------------------------------------------------------------------------------------------------------------------------------------------------------------------------------------
>Polistes__dom_P81656_HexHymVes
---------------MKISCLICLVIVLTIIHLSQANDYCKIKC--------------------------------------------------------------------------------------------------SSGVHTVCQYGESTKP-SKNCAGKLIKSVGP-TEEEKKLIVEEHNRFRQKVAKGLET-----RGNPGPQP-AASNMNNLVWNDELAKIAQVWASQCQ-------IL-VHD--KCRNTE---KYQV---GQNIAYAGSSN-------------HFPSVTKLIQLW-ENEVKD--FNYNTGIT-NK-------NFG--KVGH---YTQMVWGNTKEVGCGSL-KY------------------VE-KNMQ--------IHYLICNYGPAGNYLG------QPIYTKK-------------------------------------------------------------------------------------------------------------------------------------------------------------------------------------
>Polistes__ann_Q05109_HexHymVes
--------------------------------SSQGVDYCKIKC--------------------------------------------------------------------------------------------------PSGIHTVCQYGESTKP-SKNCAGKVIKSVGP-TEEEKKLIVSEHNRFRQKVAQGLET-----RGNPGPQP-AASDMNDLVWNDELAHIAQVWASQCQ-------FL-VHD--KCRNTA---KYPV---GQNIAYAGGSN--------------LPDVVSLIKLW-ENEVKD--FNYNTGIT-KQ-------NFA--KIGH---YTQMVWGKTKEIGCGSL-KY------------------ME-NNMQ--------NHYLICNYGPAGNYLG------QLPYTKK-------------------------------------------------------------------------------------------------------------------------------------------------------------------------------------
>Polistes_fus_P35780_HexHymVes
------------------------------------VDYCKIKC--------------------------------------------------------------------------------------------------SSGIHTVCQYGESTKP-SKNCADKVIKSVGP-TEEEKKLIVNEHNRFRQKVAQGLET-----RGNPGPQP-AASDMNNLVWNDELAHIAQVWASQCQ-------IL-VHD--KCRNTA---KYQV---GQNIAYAGGSK--------------LPDVVSLIKLW-ENEVKD--FNYNKGIT-KQ-------NFG--KVGH---YTQMIWAKTKEIGCGSL-KY------------------MK-NNMQ--------HHYLICNYGPAGNYLG------QLPYTKK-------------------------------------------------------------------------------------------------------------------------------------------------------------------------------------
>Polybia_pau_D4P2Y4_HexHymVes
-------------------------------------------------------------------------------------------------------------------------------------------------------YGESTKP-SSKCNKVSITSVGV-TEEEKKLIVDEHNRFRQKVAQGLET-----RGNPGPQP-AASDMNNLVWNDELAYIAQVWASQCQ-------FF-VHD--KCRNTA---QYQV---GQNIAYSASTA-------------AYPGIVSLIVLW-ENEVKD--FNYSQGIT-KE-------NFS--KVGH--------------------------------------------------------------------------------------------------------------------------------------------------------------------------------------------------------------------------------------------------------------------------
>Polybia_pau_P86686_HexHymVes
------------------------------------NKYCNIKC--------------------------------------------------------------------------------------------------SKVAHTVCQTGESTKPSSKNCAKVSITSVGV-TEEEKKLIVDEHNRFRQKVAQGLET-----RGNPGPQP-AASDMNNLVWNDELAYIAQVWASQCQ-------FF-VHD--KCRNTA---QYQV---GQNIAYSASTA-------------AYPGVVKLIVLW-ENEVKD--FNYNTGIT-KE-------NFA--KVGH---YTQVVWAKTKEVGCGSI-KY------------------IE-KGMK--------SHYLVCNYGPAGNVLG------AQIYEIK-------------------------------------------------------------------------------------------------------------------------------------------------------------------------------------
>Acromyrmex_ech_F4WYD5_HexHymFor
-----------------------------------------------------------------------------------------------------------------------------------------------------------------------MVNNDL-DEEDIEEVLESHNRYRVVIANGKES-----RGNPGPQP-AARTMMELIWDDELAVIARRWALQCK-------LF-EKD--QCRDVG---K--------------------------------------------------------------------------------------------------------------------------------------------------------------------------------------------------------------------------------------------------------------------------------------------------------------------------------------------------------
>Camponotus_flo_E2AXW1_HexHymFor
-----------------------------------------------------------------------------------------------------------------------------------------------------------------------------------ETVLDSHNFYRVAIASGKES-----RGNPGPQP-AARTMMELMWDDELAVIARRWALQCK-------LF-EKD--QCRDIG---K--------------------------------------------------------------------------------------------------------------------------------------------------------------------------------------------------------------------------------------------------------------------------------------------------------------------------------------------------------
>Pachycondyla_chi_C0ITL3_HexHymFor
--------------------------------------------------------------------------------------------------------------------------------------------TEGGAVHTMCQY-TSPQP---SPNCGTYSNAHI-TAADKETILKVHNDERQKVKAGQET-----RGNPGPQP-AASNMPDLTWDNELAAIAQRWVNQCK--------I-GHD--GCRNVE---RYQV---GQNIAMSGSTA------------KGPCNMNNLVQMW-INEVNA--LNAADVSS-MPSD-GN--YFM--KIGH---YTQLVWGKTTKVGCGII-QF------------------LD-GKFY--------KCYLACNYGPAGNMFG------APIYQ---------------------------------------------------------------------------------------------------------------------------------------------------------------------------------------
>Solenopsis__inv_P35778_HexHymFor
--------------MELIVSILWLAITAENLANTLATNYCNLQSC-----------------------------------------------------------------------------------------------KRNNAIHTMCQY-TSPTP---GPMCLEYSNVGF-TDAEKDAIVNKHNELRQRVASGKEM-----RGTNGPQP-PAVKMPNLTWDPELATIAQRWANQCT--------F-EHD--ACRNVE---RFAV---GQNIAATSSSG------------KNKSTPNEMILLW-YNEVKD--FDNRWISS-FPSD-DN--ILM--KVGH---YTQIVWAKTTKIGCGRI-MF------------------KEPDNWT--------KHYLVCNYGPAGNVLG------APIYEIK-------------------------------------------------------------------------------------------------------------------------------------------------------------------------------------
>Solenopsis_ric_P35779_HexHymFor
------------------------------------TNYCNLQSC-----------------------------------------------------------------------------------------------KRNNAIHTMCQY-TSPTP---GPMCLEYSNVGF-TDAEKDAIVNKHNELRQRVASGKEM-----RGTNGPQP-PAVKMPNLTWDPELATIAQRWANQCT--------F-EHD--ACRNVE---RFAV---GQNIAATSSSG------------KNKSTLSDMILLW-YNEVKD--FDNRWISS-FPSD-GN--ILM--HVGH---YTQIVWAKTKKIGCGRI-MF------------------KE-DNWN--------KHYLVCNYGPAGNVLG------AQIYEIK-------------------------------------------------------------------------------------------------------------------------------------------------------------------------------------
>Rhynchium__bru_B2MVK7_HexHymVes
--------------MTKIDLLARVFVIATIIALATAVDYYKLKCP-------------------------------------------------------------------------------------------------PKTKHTMCIYGTNSHP---SRNCGVVKGSGP-TDQEKREILKEHNDYGHKVASGEEK-----RGVNGGQP-AAKNMEDMTWDDELAKVAQTWANQCT--------I-NHD--KCRSVS---RFSV---GQNLASKSTTG------------NDFPPVVELIQLW-ENEVSD--FDKNNIKS-LPAS-----GIS--KTGH---YTQMVWAKSNKLGCGSI-KH------------------HK-DGWN--------KHFLVCNYGPSGNYLG------QSVYEV--------------------------------------------------------------------------------------------------------------------------------------------------------------------------------------
>isotig00515_Xibalb_tul_Cru_VG
---------------MNFFLIVFFLGLVMGEEPKQDDYYRKFGND--------------------------------------------------------------------------------------------------HTMVQFKGVGRSCNQTYIKGTITMIKTGAL-SEEEEEAFVKYHNDYRRKVAFGNEK-----RGLPGPQP-QAADMLELTWDPELAAIAQRWAEQCP--------R-RHD--DNRKVD---RWEDKNPGQSMMSDRIIS-FPKYPEQFPEPGLDAPAEKSVESW-YKEVIY--FNKYKVSP-FW-------YTY--DTRH---YTQLAWANTSKIGCGFV-IR------------------KE-ERKSIYWTLIEWKRWVVCNYGPAGNTEK------ENMYTVG-------------------------------------------------------------------------------------------------------------------------------------------------------------------------------------
>DMPC15187840_Xibalb_tul_Cru_VGBT
----------------------------------------------------------------------------------------------------------------------------------------------------------SCNQTYIKGTITMIKTGAL-SEKEEEAFVKYHNDYRRKVAFGNEK-----RGLPGPQP-QAADMLELTWDPELAAIAQRWAEQCP--------R-RHD--DNRKVD---RWEDKNPGQSMMSDRIIS-FPKYPEQFPEPGLDAPAEKSVESW-YKEVIY--FNKYKVSP-FW-------YTY--DTX---------------------------------------------------------------------------------------------------------------------------------------------------------------------------------------------------------------------------------------------------------------------------
>isotig00538_Xibalb_tul_Cru_VG
---------------MNFILAFCFLALVSAEEPKPDNYYKKFGND--------------------------------------------------------------------------------------------------HTMVQYKGTGSTCNQTRIGGTITLFRTGVL-SAKEKEAFLKAHNDLRRKVALGNEG-----RGNPGPQP-HAADMLELTWDDELAALAQRWAEQCP----GRLGVQPHD--SNRKVD---RWRGKV-GQNLAWDRVQS-FLEFADMYPPPGLDAPAEKTVESW-YNEVSI--FSKNDISP-FRWSR---------GAGH---YTQVVWGNTAKVGCGFF-MK------------------KE-EKKEKNWTTEEWQRWVVCNYGPSGNFPG------RSMYTAG-------------------------------------------------------------------------------------------------------------------------------------------------------------------------------------
>DMPC15232588_Xibalb_tul_Cru_BTVG
---------------MNFILAFCFLALVSAEEPKPDNYYKKFGND--------------------------------------------------------------------------------------------------HTMVQYEGTGSTCNQTRIGGTITLFRTGVL-SAKEKEAFLKAHNDLRRKVALGNEG-----RGNPGPQP-HAADMLELTWDDELAALAQRWAEQCP----GRLGVQPHD--SNRKVD---X--------------------------------------------------------------------------------------------------------------------------------------------------------------------------------------------------------------------------------------------------------------------------------------------------------------------------------------------------------
>DMPC15225607_Xibalb_tul_Cru_BTVG
---------------MNFILAFCFLALVTAEEPKPDNYYKKFGND--------------------------------------------------------------------------------------------------HTMVQYKGTGSTCNQTRIGGTITLFRTGVL-SAKEKEAFLKAHNDLRRKVALGNEG-----RGNPGPQP-HAADMLELTWDDELAALAQRWAEQCP----GRLGVQPHD--SNRKVD---RWRGKV-GQNLAWDRVQS-FLEFADMYPPPGLDAPAEKTVESW-YNEVSI--FSKNDISP-FRWSRGLATTPR--LFGE---HGSWLW---------FL-HE------------------KG-EKKEKX------------------------------------------------------------------------------------------------------------------------------------------------------------------------------------------------------------------------
>DMPC15255883_Xibalb_tul_Cru_BTVG
---------------MNFILAFRFLTLVTAEEPKPDNYYKKFGND--------------------------------------------------------------------------------------------------HTMVQYKGTGSTCNQTRIGGTITLFRTGVL-SAKEKEAFLKAHNDLRRKVALGNEG-----RGNPGPQP-HAADMLELTWDDELAALAQRWAEQCP----GRX--------------------------------------------------------------------------------------------------------------------------------------------------------------------------------------------------------------------------------------------------------------------------------------------------------------------------------------------------------------------------
>DMPC15154704_Xibalb_tul_Cru_BTVG
-------------MHISVFVLALSLVVLVAAQTHPDDYYAKFNKD---------------------------------------------------------------------------------------------------GDEHTMVKYHGIGGKCTAGGAIVVKSGPV-TEEEKEAFLKFHNDYRRKVAKGQES-----RGSPGPQP-EASNMKEMTWSNELAELSQRWAEQCP--------DSSHPHDHNRITD---DFSVV--GQNMFADSIQS---TPMFGMPDPPLTANVGKAVKFW-TLEAAY--MNNEHVSP-FT-------YKP--SAGH---YSQIAWANSDKLGCGFV-MT------------------KK-EEMQMFFSVNDFKRVVICNFGPGGNING------LDMYKTG-------------------------------------------------------------------------------------------------------------------------------------------------------------------------------------
>DMPC15244538_Xibalb_tul_Cru_BTVG
--------------------------------------------------------------------------------------------------------------------------------------------------------------------------------------------------------------------------------------------QCP--------DSSHPHDHNRITD---DFSVV--GQNMFADSIQS---TPMFGMPDPPLTANVGKAVKFW-TLEAAY--MNNEHVSP-FT-------YKP--SAGH---YSQIVWANSDKLGCGFV-MT------------------KK-EEMQMFFSVNDFKRVVICNFGPGGNING------LDMYKTG-------------------------------------------------------------------------------------------------------------------------------------------------------------------------------------
>DMPC15185027_Xibalb_tul_Cru_BTVG
-------------MHISVFVLALSLVVLVAAQTHPDDYYAKFNKD---------------------------------------------------------------------------------------------------GVEHTMVKYQGIGGKCTAGGATVVKSGPV-TEEEKQAFLKFHNDYRRKVAKGMES-----RGSPGPQP-EASNMKEMTWSNELAELSQRWAEQCP--------DSSHPHDHNRITD---DFSVV--GQNMFADSIQS---TPMFGMPDPPLTANVGKAVKFW-TLEAAY--MNNEHVSP-FT-------YKP--SAGH---YSQIVWADSDKLGCGFV-MT------------------KK-EEMQMFFSINDFKRVVICNFGPGGNING------LDMYKTG-------------------------------------------------------------------------------------------------------------------------------------------------------------------------------------
>DMPC15252648_Xibalb_tul_Cru_BTVG
----------------------------------------------------------------------------------------------------------------------------------------------------------------------------------------------------------------------------------------------------------------------------------------------------------VEKAISFF-YMEVGKPGFNKAHVDP-FK-------YSH--RSGH---YTQLVWAETDRIGCGFL-ML------------------KE-AQFQMFFTMYEWPRFIVCNYAPGGNMNG------VPMYKIG-------------------------------------------------------------------------------------------------------------------------------------------------------------------------------------
>Scolopendra__deh_KC144555.1_MyrChi
------------------MNILLPSTLFVLLM----------------------------------------------------------------------------------------------------------------------------FQIIGSGMGCDMKVRGL-DANMKKMILDLHNKKRQIVANGQQS----------GQP-SAANMKELHWNDEIAANAQRSAETCV--------F-EHTAKSLRKTT---KYSYL--GENIYKGSYPD----------------PIPRSVNAW-YDEVKD--VTPAVVKS-FSS------GGP--MIGH---YTQMVWANTEALDCGLV-T-------------------AS-DR----------NSYLFCQYGPGGNYRS------QPIYKQG-------------------------------------------------------------------------------------------------------------------------------------------------------------------------------------
>Scolopendra__deh_KC144967.1_MyrChil
------------------MNILLSSTLFVLLM----------------------------------------------------------------------------------------------------------------------------FQIIGSGMGCDMKVRGL-DANMKKMILDLHNKKRQIVANGQQS----------GQP-SAANMKELHWNDEIAANAQRSAETCV--------F-EHTAKSLRKTT---KYSYL--GENIYKGSYPD----------------PIPRSVNAW-YDEVKD--VTPAVVKS-FSS------GGP--MIGH---YTQMVWANTEALGCGLV-T-------------------AS-DR----------NSYLFCQYGPGGNYRS------QPIYKQG-------------------------------------------------------------------------------------------------------------------------------------------------------------------------------------
>Scolopendra__alt_GASK01000008_MyrChi
------------------MNILLSSTLFVLLM----------------------------------------------------------------------------------------------------------------------------FQIIGSGMGCDMKVRGL-DANMKKMILDLHNKKRQIVANGQQS----------GQP-SAANMKELHWDDEIAANAQRSAETCV--------F-EHTAKSLRKTT---KYSYL--GENIYKGSYPD----------------PIPRSVNAW-YDEVKD--VTPAVVKS-FSS------GGP--MIGH---YTQMVWANTEALGCGLV-T-------------------AS-DR----------NSYLFCQYGPGGNYRS------QPIYKQG-------------------------------------------------------------------------------------------------------------------------------------------------------------------------------------
>Scolopendra__deh_KC144414.1_MyrChi
------------------MNTFLMFLLFVCAV----------------------------------------------------------------------------------------------------------------------------FEILGSGMGCDMKVRGL-DANMKKMILDLHNKKRQIVANGQQS----------GQP-SAANMKELHWDDEIAANAQRSAETCV--------F-QHTAKNLRKSS---KYNYL--GENIYKGSYPD----------------PIPRSVNAW-YDEVKD--VTPAVVKS-FSS------GGP--MIGH---YTQMVWANTEALGCGLV-T-------------------AS-DR----------NSYLFCQYGPGGNYRS------QPIYKQG-------------------------------------------------------------------------------------------------------------------------------------------------------------------------------------
>Scolopendra__alt_GASK01000009_MyrChi
------------------MNTFLMFLLFVSAV----------------------------------------------------------------------------------------------------------------------------FQILGSGMGCDMKVRGL-DANMKKMILDLHNKKRQIVANGQQS----------GQP-SAANMKELHWNDEIAANAQRSAETCV--------F-EHTAKNLRKTT---KYSYL--GENIYKGSYPD----------------PIPRSVNAW-YDEVKD--VTPAVVKS-FSS------GGP--MIGH---YTQMVWANTEALGCGLV-T-------------------AS-DR----------NSYVFCQYGPGGNYRS------QPIYKQG-------------------------------------------------------------------------------------------------------------------------------------------------------------------------------------
>Scolopendra_deh_KC144549.1_MyrChi
------------------MNILLSSTLFVLLM----------------------------------------------------------------------------------------------------------------------------FQIIGSGMGCDMKVRGL-DANMKKMILDLHNKKRQIVANGQQS----------GQP-LAANMKELHWDDEIEAIAQRSAETCV--------F-KHTAKSLRKSS---KYSYL--GENVYKGGYPD----------------PIPRSVNKW-YDEVKD--VTPAVVKS-FSD------DGP--MIGH---YTQMVWANTEALGCGLV-T-------------------AS-DG----------TSYLFCQYGPGGNYPG------QQIYKQG-------------------------------------------------------------------------------------------------------------------------------------------------------------------------------------
>Scolopendra__mor_GASH01000042_MyrChi
--------------------MLLVSPLLLFLS----------------------------------------------------------------------------------------------------------------------------FQILKSGMGCDIKARGL-DANMKKMILDLHNKARQKVANGQQS----------GQP-SAANMKELHWDDEIAANAQKSAEKCV--------F-QHTAKNLRVTN---KYTYL--GENIYMGSYPD----------------PVPRSVNAW-YDEVKD--VAPAVVKS-FSS------GGP--MIGH---YTQMVWADTESLGCGLV-T-------------------AS-DR----------NSYLFCQYGPGGNYRG------EPIYKQG-------------------------------------------------------------------------------------------------------------------------------------------------------------------------------------
>Scolopendra_mor_GASH01000049_MyrChi
------------------MNILPLLSLLVFLL----------------------------------------------------------------------------------------------------------------------------LQISESGMGCDMKVRGL-DANMKKMILDLHNKARQKVANGQQS----------GQP-SAANMKELHWDDEIAAKAQQSANKCV--------F-EHTPQNLRVSS---KYNYL--GENIYMGSYSD----------------PIPRAVNGW-YGEVKD--VTPAVVKS-FSS------GGP--MIGH---YTQMVWANTEALGCGLI-T-------------------AT-DG----------NSYVVCQYGPGGNYRG------QPIYKQG-------------------------------------------------------------------------------------------------------------------------------------------------------------------------------------
>Scolopendra_mor_GASH01000050_MyrChi
------------------MKILGLHFLFAFLM----------------------------------------------------------------------------------------------------------------------------LQIFERGLGCDMKVRGL-DANMKKMILDLHNKARQKVANGQQS----------GQP-SAANMKELHWDDEIAAKAQQSANKCV--------F-QHTPQNLRVSS---KYDYL--GENIYKGSYSD----------------PIPRSVNAW-YGEVKD--VRPAVVKS-FSS------GGP--MIGH---YTQMVWADTEALGCGLV-T-------------------AT-DG----------NSYVVCQYGPGGNYQG------EPIYKQG-------------------------------------------------------------------------------------------------------------------------------------------------------------------------------------
>Scolopendra__mor_GASH01000037_MyrChi
------------------MKILPLLSLLAFLL----------------------------------------------------------------------------------------------------------------------------LQISESGIGCDMKIRGL-DANMKKMILDLHNKARQKVANGQEN----------GQP-SAANMKELHWDDEIAAKAQESANKCV--------F-KHTPQNLRVSS---KYSYL--GENVYTGSYPD----------------PIPRSVNKW-YGEVKD--VTPAVVKS-FSD------AGP--MIGH---YTQMVWANTEALGCGLV-T-------------------AT-GG----------KSYLFCQYGPGGNYPG------QPIYKQG-------------------------------------------------------------------------------------------------------------------------------------------------------------------------------------
>Scolopendra__mor_GASH01000040_MyrChi
------------------MKILPLLSLLAFIL----------------------------------------------------------------------------------------------------------------------------LQISESGIGCDMKVRGL-DANMKKRILDLHNKARQKVAKGQQS----------GQP-SAANMKELHWDDEIAAKAQESANKCV--------F-EHTPDDLSVSS---KYSYL--GENIYMGSYSD----------------PIMTAVNDW-YGEVKD--VTPAVVKS-YSD------DGP--TIGH---YAQMVWANTEALGCGFV-T-------------------AT-DG----------NSYLFCHYGPGGNYPG------QPIYKQG-------------------------------------------------------------------------------------------------------------------------------------------------------------------------------------
>Scolopendra__mor_GASH01000041_MyrChi
------------------MKILPLLSLLAFLL----------------------------------------------------------------------------------------------------------------------------LQISESGIGCDMKVRGL-DANMKKRILDLHNKARQKVAKGQQS----------GQP-SAANMKELHWDDEIAAKAQESANKCV--------F-EHTPDDLSVSS---KYSYL--GENIYMGSYSD----------------PIMTAVNDW-YGEVKD--VTPAVVKS-YSD------DGP--TIGH---YAQMVW--------------------------------AT-DG----------NSYLFCQYGPGGNYPG------QPIYKQG-------------------------------------------------------------------------------------------------------------------------------------------------------------------------------------
>Scolopendra__alt_GASK01000010_MyrChi
------------------MNTLLTFSVFAFVI----------------------------------------------------------------------------------------------------------------------------IHILESGMGCDMKVRGL-NANMKKMILDLHNKKRQIVANGQQS----------GQP-SAANMKELHWDEEIAANAQRSAETCE--------F-KHTAQSLRKSS---KYSYL--GENIYIGFHPE----------------PIPRSVNMW-YNEVKD--VTPAVVKS-FSS------GGP--MIGH---YTQIVWADTEALGCGLV-I-------------------AK-------------VSYVFCQYGPGGNYLH------HPIYKQG-------------------------------------------------------------------------------------------------------------------------------------------------------------------------------------
>Cormocephalus_wes_GASL01000014_MyrChi
---------------------ILVIAFLLALS----------------------------------------------------------------------------------------------------------------------------SQWFTSTMGCKTAERGL-DAKLKAQLLDLHNKARQKIANGQES----------GQP-SASNMKELHWDDEIAANAQRVAEKCV--------F-QHTPKEQRATK---KYDYV--GENIYKGSYPN----------------PIPRSVNAW-FGEVKD--VTPSTVKS-FAS------TGK--MIGH---YTQMVWASTEALGCGYV-KS------------------AE-DG----------NSYVFCQYGPGGNILT------QPMYKEG-------------------------------------------------------------------------------------------------------------------------------------------------------------------------------------
>Cormocephalus_wes_GASL01000013_MyrChil
------------------MKFLDIFAVTVFL-----------------------------------------------------------------------------------------------------------------------------FFQLRSGLCCRISERGL-DANLKAQMLDLHNKARQKVANGQQA----------GQP-SASNMKELAWDDEIAANAQRAVEKCV--------F-QHTSRDQMVTR---KYKVV--GENIYMGSYAN----------------PLQKAMELW-FGEVKD--VTPSLVKK-FDFY-----GPA--VIGH---YTQLVWAETEAVGCGYI-KS------------------AD-DG----------QSYVFCQYAPAGNYQD------EPVYKQG-------------------------------------------------------------------------------------------------------------------------------------------------------------------------------------
>Scolopendra_deh_KC144061.1_MyrChi
-------------------MNFVIYGVIVVLT----------------------------------------------------------------------------------------------------------------------------SQLYVDGWGCQMSERGL-DKKMKNKILKHHNELRQKVANGQER----------GQP-TASNMKQLRWNDELAANAQRAAERCI--------F-QHTSDEGRKTT---KYGVA--GESMYAGTFSN----------------PLKTAVDMW-YEEVRD--VNPSILDS-YDYY-----PGA--VIGH---YIQLVWAETEAIGCGYA-KS------------------AA-DG----------ESYVFCHYAPHGLFPQ------QSVYKRG-------------------------------------------------------------------------------------------------------------------------------------------------------------------------------------
>Ethmostigmus_rub_GASI01000039_MyrChi
--------------------MKFLVPLILFSV----------------------------------------------------------------------------------------------------------------------------IELIQSGMGCNLMARGM-TNEAKKQILDLHNKARQKIANGQEK----------GFP-KASNMKELQWDNELENYAQKNAELCQ--------F-KHSPKEGRKTS---KYTGF--GENVYSGTAQG------------PVEALASRAADAW-YKEVKD--VTPSVLKS-YQSKS----GGP--VIGH---YTQMIWANTEAIGCGYA-KD------------------AK-TK----------ANYIFCNYAPSGNYPG------APAYKEG-------------------------------------------------------------------------------------------------------------------------------------------------------------------------------------
>Ethmostigmus_rub_GASI01000040_MyrChi
-------------------MILSTLGVLIFL-----------------------------------------------------------------------------------------------------------------------------QYQVHQGQACKITDRGL-DDATKAKLVDLHNQMRLKVALGKQP----------NQP-PASNMKELHWDNELAAKAQEWANTCS--------Q-DHTPDEESNTK---KYEGF--GQNIYWSTSPS------------SMNSQAEGAVKMW-YDEVKD--LNPAEVKA-FV-------GDD--DVGH---YTQMIWADTEAVGCGYV-RQ------------------AE-DK----------STNLFCNYGPGGNIEG------YPIYEIG-------------------------------------------------------------------------------------------------------------------------------------------------------------------------------------
>Ethmostigmus_rub_GASI01000038_MyrChi
------------------MSIMRSLAALCVLT----------------------------------------------------------------------------------------------------------------------------IVNLCLAQSCKLTTSGL-TADDKKQIVDVHNQLRAKVASGGQS----------NQP-SASNMKELKWDDNLAGTAQKWADTCN--------S-GHDTNDDRKTN---NYPSV--GQNYYGGWLSG---------FGSDRKLDFSKAIQLW-YDEVSK--FNSNGIDR-YQ-------FDP--NTGH---YTQVVWATTEAVGCGYV-TF------------------QS-NQWT--------EQHFICNYGPAGNFIG------QSVYQRG-------------------------------------------------------------------------------------------------------------------------------------------------------------------------------------
>Ethmostigmus_rub_GASI01000037_MyrChi
------------------MRSILILFLSALPAVIHCCDYAQFGND--------------------------------------------------------------------------------------------------------------HTMCRYRGDACSIERKGV-DDQGIKQIIDVHNRLRQKVANGNQP----------GQP-SAANMKQVRWNKELAVVAQRLADQCK--------M-QHD--SNRRIQ---KYSWV--GQNIYIGWSSS-----------KDSNPNYEDAVNAW-FNEVTKPGFSAKAISP-FS-------FSG--GTGH---YTQVVWATTEEVGCGYS-FY------------------KD-TNGMY-------AKLVVCNYGPGAT-----------------------------------------------------------------------------------------------------------------------------------------------------------------------------------------------------
>GASI01000036_Sco_MyrChi
------------------MRSILILFLSALPAVIHCCDYAQFGND--------------------------------------------------------------------------------------------------------------HTMCRYRGDACSIERKGV-DDQEIKQIIDVHNRLRQKVANGNQP----------GQP-SAANMKQVRWNKELAVVAQRLADQCK--------M-QHD--SNRRIQ---KYSWV--GQNIYIGWSSS-----------KDSNPNYEDAVNAW-FNEVTKPGFSAKAISP-FS-------FSG--GTGH---YTQVVWATTEEVGCGYS-FY------------------KD-TNGMY-------AKLVVCNYGPGAT-----------------------------------------------------------------------------------------------------------------------------------------------------------------------------------------------------
>Thereuopoda_lon_GASR01000079_MyrChi
-----------------------FLIFTVLL-----------------------------------------------------------------------------------------------------------------------------HAALANSQSCTILSNSL-SSSQIDTIVDEHNRLRAQVANGQQP----------GQP-SASNMRKMSWDSDLAKAAQDWADQCK--------F-EHHKVDNP------NYSWV--GQNLYMQMGGD--------------SLDMATTVQSW-YNEVTNPGFNSQNINP-YK-------FDS--GSGH---YTQLVWADSNNVGCGLT-VF------------------QK-ESNTK-------NFLVVCNYGPGGNVIG------SIMYKEG-------------------------------------------------------------------------------------------------------------------------------------------------------------------------------------
>Thereuopoda_lon_GASR01000080_MyrChi
----------------LQARNLLFIVFAVLLP----------------------------------------------------------------------------------------------------------------------------TALNKPKKGCKILNRTF-SSSDITTIVNEHNRLRAQVANGQQP----------GQP-SASNMRKMSWDVDLAAAAQQWADKCK--------F-QHNQAVHP------KYKWV--GQNLFIQMGGN--------------SLNVSKPVQSW-YNEVVKPGFNSSSIRP-YK-------FTK--GTGH---YTQVVWAKTNKVGCGLT-VY------------------QQ-----------------------------------KRIFKFS-------------------------------------------------------------------------------------------------------------------------------------------------------------------------------------
>Caligus_rog_C1BMF7_CruCop
-----MKTSCGYKWIYLSALMSFVLEVSLGQGLPNEIDYCTFSKA----------------------------------------------------------------------------------------------------------HTLCQFKNKISASCGNVTYRGIKDQGEKNIIVQIHNELRSKIANGLEE-----RGDPGPMP-SAANMIELTWDEELAIEAQTWADQCI--------T-DHDCPSCRKLS---RFPV---GQNLYSFGHIP-----------GIFEGSWKRAINGW-YDEVVD--FRRDHVDP-FKIR-----KGV--LVGH---SHRHPNSHTQAL-CEYL-RN------------------KQ-H----------------C----------------TLIHETS-------------------------------------------------------------------------------------------------------------------------------------------------------------------------------------
>Opisthacanthus_cay_C5J8B3_CheSco
----------------------------------------------------------------------------------------------------------------------------------------------------------------------------------------MHNEFRNKIALGKET-------TPQQQP-PAANMMQMEWDDELARIAQAHANLCK--------F-EHDTGPQRQVD---NFIV---GQNLFITMMSK--------------KIDWRK-ADMWYTSEVQY--FNPQYRKP-FV-------FGG--AYGH---FSQIIWAETWKVGCGVA-WY------------------YD-HSQKMD------TMLYTCNYGPAGNMQG------ATVYIKG-------------------------------------------------------------------------------------------------------------------------------------------------------------------------------------
>Hottentotta_jud_F1CJ75_CheSco
------------MKFLPIFYFAFXPFWRKSLCGECPGIYKRLSKD---------------------------------------------------------------------------------------------------------------HTXCKQSTCKVIAGGSV-SASDKETILKAHNELRNKLATGKET-------EYQTLP-SAANMMQLEWDDELAAVAQAHANQCK--------F-NHDRGDQRAVG---NFSV---GQNLLQMMGTL--------------SINWEK-VKIWYTSEVKY--FHPEYNKP-FK-------FQG--SYGH---FSQVIWAKTWKVGCGVA-GY------------------TE-SNTK--------KVLYTCNYGPDWKCN---------------------------------------------------------------------------------------------------------------------------------------------------------------------------------------------------
>Lepeophtheirus_sal_A0A0K2U2R7_CruCop
-------------MRSEIWQIILFVAVCATKQAISECLTTSGLRCMTKDEDGADLYFKHFKFKSTCFKYNEQRLCMITPGNLRQCECTNNCCKESG--GSGGGGTGTG------DKLKCDSSMVKDFQGCTDLKKTFCKFEKKIGKIIYPNTLCKYCGENKKHCKSKICTYDITSEEDKMRIITEHNKLRSTVALGNEK-----RGVSGAQP-PATNMNRLSWDNDLAVSAQMWALQCR--------T-GHD--KNRITP---QYNEWV-GQNIASAWSSA-----------KSSSRDYESMIQGW-YDEVKD--FPPKNIEK-YNSEG----ATG--VVGH---YTQLAWAATTKVGCGFI-MY------------------YD-ETQPRYPY----KKVLVCNYGVGGNVLG------TRMYKIG-------------------------------------------------------------------------------------------------------------------------------------------------------------------------------------
>Lepeophtheirus_sal_A0A0K2U9M7_CruCop
-------------LTMLRGIYFTVCFIVCIKEAFSECQTLSGNRCLTKNDPGAAEYFNYFGWKSSCFDYNGGKYCMISIGNLRPCKCTNGGSGGGGNDGSNGGTVGQGGSDNGSDNLKCDSSTVENFGECSGLKQAFCPLTFFKSGVTHRNTLCKYCGEDKQTCSSKICTYDITSEEDKQRIVDKHNDLRSNVALGNEK-----KGIGGPQP-SAANMNRLKWDSDLAKSAQMWTLQCQ--------R-GHD--NNRLTP---QFDVWV-GQNIASSWNSV-----------KTSSRHYETMIQGW-YDEVKD--FPSKNVEK-YSSEG----ATG--QVGH---YTALVWAATTRVGCGFI-MY------------------YD-DTMLLYPY----KKMFVCNYGVGGNLFG------EAVYKIG-------------------------------------------------------------------------------------------------------------------------------------------------------------------------------------
>Calligus_rog_C1BMG1_CruCop
-------------MTTRILPLLLLFFVLLERSSVLSKDLESLMDA-------------------------------------------------------------------------------VNVISKGPNIVPKHIKQGCDYCSLSSRNTYCRYGQSETVSCVGVISAGLPSEAVKQEILNVHNDLRRKVANGETG----------RLPGTASNMRKLVWNEELARGAQLWSNQCR--------T-EHDEPNTC------KHKFV--GQNIAWSHASG-----------ETEDPDFKTAIERW-YDEINL--YRGSVDSY-Y--------FNS--ATGH---FTQLIWADTYEIGCGFV-AY------------------TG-RKRRGDAI----QKIYICNYGPGGNSVS------SPIYKQG-------------------------------------------------------------------------------------------------------------------------------------------------------------------------------------
>Triatoma_inf_ABR278971_HexHetRed
------------MAKAHSSLVFCLLALALVRF----------------------------------------------------------------------------------------------------------------------------AQAKCTNGYTFLGIKEL-SEKDKQKLLDFHNKFRELTAAGEAPAPKGEDGRERRQP-PAANMLELTWHKKAEKQAYKWARTCE--------W-KHNNATDKA-----GNSM---GQNLGRKMSTE------KTDVDDTFDKWSYDLVRGW-FDEAKL--YKYGSG------------FSM--STGH---YTQVVWANTSQVGCGYS-YY------------------MQ-IDEYNQKWY---TGYLVCNYSPAGNFNN------REPYEIS-------------------------------------------------------------------------------------------------------------------------------------------------------------------------------------
>Triatoma_inf_A6YPK1_HexHetRed
------------MAKAHSSLVFCLLALALVRF----------------------------------------------------------------------------------------------------------------------------AQAKCTNGYTFLGIKEL-SEKDKQKLLDFHNKFRELTAAGEAPAPKGEDGRERRQP-PAANMLELTWHKKAEKQAYKWARTCE--------W-KHNNATDKA-----GNSM---GQNLGRKMSTE------KTDVDDTFDKWSYDLVRGW-FDEAKL--YKYGSG------------FSM--STGH---YTQVVWANTSQVGCGYS-YY------------------MQ-IDEYNQKWY---TGYLVCNYSPAGNFNN------REPYEIS-------------------------------------------------------------------------------------------------------------------------------------------------------------------------------------
>Triatoma_mat_E2J7I3_HexHetRed
------------------------------------------------------------------------------------------------------------------------------------------------------------------------------------------------TAAGNAPAPKGEYGEDRKQP-PAANMLELTWNNYAAKKAYKLASTCK--------W-KHDDPTDIS-----GNKL---GQNLAKFMSTQ------KTNVNQTFDEWTHNMVKGW-FDETNL--YAYGSG------------FKN--TTGH---YTQVVWAKTMQVGCGYS-YF------------------EE-IDDKNDKWF---AGYLVCNYRPGGNMRG------ENPYIEG-------------------------------------------------------------------------------------------------------------------------------------------------------------------------------------
>Dipetalogaster_max_G3CJR9_HexHetRed
------------MAKTQCPLVFSLLALALIGTLQ-------------------------------------------------------------------------------------------------------------------------SSAAQCQNSNQFLGSLEI-TGKYRKAVVSIHNYYRNLTAAGEAG-------EYYKQP-PAENMLQLTWDDDAASKAVELANTCV--------F-GHDGAKDKD-----DKPM---GQNIALKMSST------QSDVNKSYDEWMTGMVKDW-FDEVKD--YSFGSG------------FSS--GTGH---YTQIVWANTSKVGCGYS-YY------------------KE-GTWY--------AGYLVCNYKPPGNWYG------QDPYIQG-------------------------------------------------------------------------------------------------------------------------------------------------------------------------------------
>Rhodnius_pro_Q7YSZ5_HexHetRed
-----------CSLEVGLLASIVLLSSMVLVRPGPRPVPGSDPLR-------------------------------------------------------------------------------------------------------------KVRSSCVDPLKKVIGLKNF-DEKDKKLLLHEHNQYREKVAAGLAP----------NQP-GAENMILLTWNSDAALQAKAWASGCD--------F-MHNNPESKNT----KKPM---GQNIYMKMSIE------KETLEKTFQRYIPEMVKGW-YDEVEL--YNFGDS------------FSA--ATGH---YTQIVWKNTTKVGCVYS-YF------------------KD-VNGWY-------SGYLVCNYSPAGNWYG------EAPYKEG-------------------------------------------------------------------------------------------------------------------------------------------------------------------------------------
>Lycosa_sin_A9QQ26_CheAra
-----------MSAPVGIPSLLLALCALLCVLNAVRSAYCPDPYK---------------------------------------------------------------------------------------------------------RYSDQHSYCVGVCCSCAKYRRGV-SPWLKKELVRLHNNLRSKVAGGKSH-------SVDHLP-RATNMLEMVWDDELAEVAQRWSDKCE--------R-KSDCEDCRRVG---RFGV---GQIIFEFDGKM-------------DGKDMENEFFSR-FMALQS--FRKEQVAR-FT-------AGT---NPK---TAQILWAKTWRIGCGFL-DF------------------NY-PGNGRR------YTQIVCNYGPKGNEEG------EEVYKAG-------------------------------------------------------------------------------------------------------------------------------------------------------------------------------------
>Tityus_ser_P85840_CheSco
-----------------------------------------------------------------------------------------------------------------------------------------------ECPALYRRYSKEHTFCKTKNQKCNIKRWGV-SQDDRNTIINLHNKVRNNIALGQDQ--------SGRLP-AAGDMLEMEWDDELAQIAQKLADQCV--------F-KHDCDDCRKVE---NFDV---GQNIFTRGITA---------------VEIPDPFKSW--------------------------------------------------------------------------------------------TQLYVCNYGPAGNLDD------SELYKVD-------------------------------------------------------------------------------------------------------------------------------------------------------------------------------------
>Gene.137298::c30369_BT_Eu_ru_202_g1_i1::g.137298::m.137298
MKRAGTSKKLQFSTPEYSITPISVIPGSSRLLIPNRRREEAMVMA----------------------------------------------------------------------NLRKRVAAVDLSRKREMIEDPNANDTGQSDALDNRPLLPKLSTKRDVNNGEESPKPLLQDKDFILDCLCWHNEYR-----------------------ARHGAPALTVSPELCEYAQQWANHLA------------STNEFYYRS---EKSL---GQNLFCCPISA-----------LVTDLTGQEVASYW-YSTVRR--YNYFKEPG-LLH------TNV--NAGH---FTQMVWVSTKYFGVGKA-TS------------------KT-G-----------KIFVVAYY----------------------------------------------------------------------------------------------------------------------------------------------------------------------------------------------------------
>Gene.109742::c12982_BT_Ma_ar_201_g1_i1::g.109742::m.109742
MKRAGTSKKLQFSTPEYSITPISVIPGSSRLLVPNRRREEAMVMA----------------------------------------------------------------------NLRKRVAAVDLSRKREMMEDPNANDTGQSDALDNRPLLPKLSTKRDVNNGEESPKPLLQDKDFILDCLCWHNEYR-----------------------ARHGAPALTVSPELCEYAQQWANHLA------------STNEFYYRS---EKSL---GQNLFCCPVSA-----------LVTDLTGQEVASYW-YSTVRR--YNYFKEPG-LLH------TNV--NAGH---FTQMVWVCTKYFGVGKA-TS------------------KT-G-----------KIFVVAYYYPPGNVVS------KFQDNVLPPIMDTENLASQSAIELESNPLTSLLKSNSSGSGSSN------------------------------------------------------------------------------------------------------------------------------------------------
>Ixodes_sca_Q4PN19_CheAca
------------MNLFPLEFILSVYLVLDIVV-----------------------------------------------------------------------------------------------------------------------------------GQYHPTSRETGMAVFRKKCVDRHNYYR-----------------------KLHRSPPLFQNTKINLWAQGWADYIA------------GIDQMRHRD---GNPY---GENIYSIGRVQ-----------HGYQPKAKDVVDAW-YKEIKY--YNYSKPG-----------FGL--KTGH---FTQVVWKGTRRLGCGWA-RS------------------YT-G-----------YVYVVCNYDPPGNFRN------HFNENVLKRK----------------------------------------------------------------------------------------------------------------------------------------------------------------------------------
>Gene.131222::c24156_BT_Eu_ru_202_g1_i1::g.131222::m.131222
---------------------------------------------------------------------------------------------------------------------------------------------------------------------------------------------------------------------------------------------------------------------------------------------------------------------------------------------------------FTQVVWKDTRELGCAFA-RK------------------EN-------------LVYIVANYYPPGNYRG------RFPENVLPPKKFN-------------------------------------------------------------------------------------------------------------------------------------------------------------------------------
>Gene.44599::c9047_BT_Ma_ar_201_g1_i1::g.44599::m.44599_signalP
--------------------------------------------------------------------------------------------------------MLFLLLSFGLGVICSASYLWWPEISSTFSRQNQPVSNTRS--LQHSASSRTVPNDRTANVDFDQQITSSAESGFHKECQEEHNRLR-----------------------AIHGAPPLKLDSNLCKYAQQWANHLA------------NTGRMEHRS---DTNY---GENLFMSVGMQ---------------FDGRTPVKSW-YDEIKN--YKYGSD------------FSP--STGH---FTQVVWKDSKELGCGFA-RK------------------DN-------------FVYVVANYNPPGNYRG------RFAENVLPPKKFN-------------------------------------------------------------------------------------------------------------------------------------------------------------------------------
>Gene.61359::c8312_BT_Eu_ru_202_g1_i2::g.61359::m.61359
--------------------------------------------------------------------------------------------------------MLFAILICGLGIICSASYWWWPEISTTFSRQTQAVHNTRSLHLSSSIQRRSVPNVGTANLDLDQQITSSSEIEFEKECLEEHNRLR-----------------------AIHGAPPLKLARNLCKYAQEWANHLA------------NTGRMEHRS---QTNY---GENLFMSGGMQ---------------VDGRTPVKTW-YDEIKY--YKYGSE------------FSP--STGH---FTQ--------------------------------------------------------------------------------------------------------------------------------------------------------------------------------------------------------------------------------------------------------------------
>Gene.61362::c8312_BT_Eu_ru_202_g1_i3::g.61362::m.61362_signalP
--------------------------------------------------------------------------------------------------------MLFAILICGLGIICSA---------------------------SSSIQRRSVPNVGTANLDLDQQITSSSEIEFEKECLEEHNRLR-----------------------AIHGAPPLKLARNLCKYAQEWANHLA------------NTGRMEHRS---QTNY---GENLFMSGGMQ---------------VDGRTPVKTW-YDEIKY--YKYGSE------------FSP--STGH---FTQ--------------------------------------------------------------------------------------------------------------------------------------------------------------------------------------------------------------------------------------------------------------------
>Gene.1341::c294_BT_Eu_ru_202_g1_i1::g.1341::m.1341
---------------------------------------------------------------------------------------------------------------------------------------------------------------------------------------------------------------------------------------------------------------------------------------------------------------------------------------------------------FTQVVWKGSKELGCAFA-QK------------------GN-------------EIYLVANYHPPGNFQG------QFSANVLPPKN---------------------------------------------------------------------------------------------------------------------------------------------------------------------------------
>Gene.65498::c10811_BT_Ma_ar_201_g1_i1::g.65498::m.65498
-----------------------------------------------------------------------------------------------------PSSRGPTKAQPPQKVRTTDSPPSRGPTKTQTGQRGGTPGGPSSNGPPKKHLDQQVGGTVNKPSSSASTQPKPEFSQFEKECLAEHNKYR-----------------------AIHGAPPLTLSRNLCQYSQEWANRLS------------KMGRMEHRT---EGKY---GENLYMSSGMK---------------VDARTPVKSW-YDEIKF--YKYGSD------------FSS--NTGH---FTQVVWKGSKELGCAFA-QK------------------GN-------------EIIVVANYSPPGNVQG------QFSENVLPPKN---------------------------------------------------------------------------------------------------------------------------------------------------------------------------------
>Gene.164007::c55725_BT_Eu_ru_202_g1_i1::g.164007::m.164007
------------------------------------------------------------------------------------------------------------------------------------------------------------------------------------------------------------------------------------NYAQEWANHLV------------KIGGMQHRT---EGKY---GENLFMSSGMK---------------VDARMAVKSW-YDEIKF--YKYGSE------------FSS--STGH---FTQVVW-----------------------------------------------------------------------------------------------------------------------------------------------------------------------------------------------------------------------------------------------------------------
>Gene.142078::c36088_BT_Eu_ru_202_g1_i1::g.142078::m.142078
---------------------------------------------------------------------------------------------------MS-WWSGGCPNRRQQCTRTVTVYTSDGRQVTTTYQGGQAVQQVTN--------SNSTSSCHNAPTESTNTSSIDGFSKFETECLDEHNKFR-----------------------AKHGAPPLTLSRTLCNYAQEWANYLA------------STGSFQHRS---NNSY---GENLYMSSGMQ---------------IDGRTAVRSW-YDEISM--YRYGSG------------FSS--STGH---FTQVVWKGSKELGIAVG-RR------------------GN-------------SSYVVANYNPPGNYQG------QFSSNVLPPTS---------------------------------------------------------------------------------------------------------------------------------------------------------------------------------
>Gene.35124::c8028_BT_Ma_ar_201_g1_i1::g.35124::m.35124
---------------------------------------------------------------------------------------------------MSWWWSSGCPNRRQQCTRTVTVYTSDGRQVTTTYQGGQAVQQVTN--------SNSTSSSQNTPTEPTSTPSIDGFSQFETECLDEHNKFR-----------------------AKHGAAPLTLSRDLCNYAQEWANYLA------------STGSFQHRS---NNSY---GENLYMSSGMQ---------------IDGRTAVRSW-YDEIRM--YRYGSG------------FSS--STGH---FTQVVWKGSKELGIAVG-RR------------------GN-------------SSYVVANYN---------------------------------------------------------------------------------------------------------------------------------------------------------------------------------------------------------
>Gene.24328::c5068_BT_Eu_ru_202_g1_i1::g.24328::m.24328_signalP
-------------------------------------------------------------------------------------------------------------------------------------------------------MSLLSTVIFTVLACLWWSVAVTGYTKFEKECLNEHNKLR-----------------------AIHGAPPLTLNANLNKFAQQWANHLA------------RTRTFDHRP---KNSY---GENLYMATGKK---------------VSGRTAVRSW-YNEINL--YRYGSG------------FSK--ATGH---FTQLVWKGSKQLGCAVA-YR------------------GN-------------SAYVVANYSPPGNYLG------KFRANVLPPRG---------------------------------------------------------------------------------------------------------------------------------------------------------------------------------
>Gene.44263::c9020_BT_Ma_ar_201_g1_i1::g.44263::m.44263
-----------------------------------------------------------------------------------------------------------------------------------------------------------------------------------------------------------------------------------------------------------------------------------MASGME---------------VNGRTGVREW-YNEINQ--YRYGSG------------FSI--QTGH---FTQLVWKGSKQLGCAIA-RR------------------GN-------------AAYVVANYSPPGNYRG------QFRSNVLPPRA---------------------------------------------------------------------------------------------------------------------------------------------------------------------------------
>Gene.44268::c9020_BT_Ma_ar_201_g1_i2::g.44268::m.44268_signalP
-------------------------------------------------------------------------------------------------------------------------------------------------------MSLFSPVNIAFLACLWWSVAVTGYTQFEEECLDEHNKLR-----------------------AKHGAPPLTLSPNLNAFAQEWANHLA------------HTRKFEHRP---KNSY---GENLFMASGME---------------VNGRTGVREW-YNEINQ--YRYGSG------------FSI--QTGH---FTQLVWKGSKQLGCAIARRR------------------GN-------------AVYVVANYSPPGNYRG------QFRSNVLPPRA---------------------------------------------------------------------------------------------------------------------------------------------------------------------------------
>Gene.18178::c4228_BT_Eu_ru_202_g1_i2::g.18178::m.18178_signalP
-------------------MSAVPKLLLIFIVSCWLSNGTSGQANRQWTHKFVTYSSQVPQFSDTNWDGSGPMNAVPQFGALNNKIFPGGSIVSTQEFLHPLPQSMGGLPQDFPQFNSMNWDTSDRIFLNGFKQSNNGFSNHFP--------QLSNTDWNEDFNSKGSSQPMSGFSQFEQECLDEHNKLR-----------------------AKHGVPALRLSRDLNKYAQQWANHLA------------NTGAFQHRS---DRVY---GENLFMSYGGR---------------VDGRTAVRNW-YDEIRM--YRYGSG------------FSK--NTGH---FTQLVWKGSKELGCAFA-RRYEKEFLKRFIIFQLFYFRGN-------------SVYV--------------------------------------------------------------------------------------------------------------------------------------------------------------------------------------------------------------
>Gene.35207::c8036_BT_Ma_ar_201_g1_i1::g.35207::m.35207
--------------------------------------------------------------------------------------------------------------------------------------------------------------------------------QFEEECLEEHNRLR-----------------------AIHDAPPLTLDENLTQLAQEWATHLL------------KIRNLSPKT---ETDH---GQNLFGMFSKT--------------TISGHVPVRAW-YNEIKD--YKFGSD------------FSR--HTRH---FTQVIWKDTKQLGCAVA-HS------------------GI-------------FSFVVAYYSPAGNVHG------EFLTNVLPPN----------------------------------------------------------------------------------------------------------------------------------------------------------------------------------
>Gene.17713::c4168_BT_Eu_ru_202_g1_i1::g.17713::m.17713
-----MEVCCLKMASRCKPTRPVLMDVTRIPAVSSSHDCGSLSRV--------VMVRKTDQRLINHKKPQGDECEVVTFETIQTYKGHKPDRTVVTKERRDYSTTDVRKSPSVVRLIRRSTTPHSEGQSLGISTNDVSFRERRATSFSSNTSKSGTQLTLRQKSPSPANSKRSIFGDFELECLRGHNEYR-----------------------RKHGVPPLKLSYKLCKFAEEWATNLA------------NRGNPIHRS---NSPY---GENIFCTWTSS----------PHGITIDGREPVEHW-YSEVDN--HVFGKEP-----------TTL--RSGH---FTQVIWKDSRELGVGMA-SS------------------KS-G-----------QVVVVANYDPPGNFIG------SFAANVPPLGGFPSTPKIIIDKVPDSADTSVSSNGFSEEFSEFACKVLKFHNFYRKKHGVPEIRLSLELCNLSQDWAETLAREDRFAYRPNCTYGENIYCLWSSDRNAKASPRDVCRSWYEENKEHNYHVEPRGLFKAGHFTQMVWKSTQEMGVGIAKTKRGKVLVVCNYHPRGNTFGEFLGNVQRPH
>Gene.56292::c8081_g1_i1_VG_Eu_ru_204::g.56292::m.56292
-----MEVCCLKMASRCKPTRPVLMDVTRIPAVSSSHDCGSLSRV--------VMVRKTDQRLINHKKPQGDECEVVTFETIQTYKGHKPDRTVVTKERRDYSTTDVRKSPSVVRLIRRSTTPHSEGQSLGISTNDVSFRERRATSFSSNTSKSGTQLTLRQKSPSPANSKRSIFGDFELECLRGHNEYR-----------------------RKHGVPPLKLSYKLCKFAEEWATNLA------------NRGNPIHRS---NSPY---GENIFCTWTSS----------PHGITIDGREPVEHW-YSEVDN--HVFGKEP-----------TTL--RSGH---FTQVIWKDSRELGVGMA-SS------------------KS-G-----------QVVVVANYDPPGNFIG------SFAANVPPLGGFPSTPKIIIDKVPDSADTSVSSNGFSEEFSEFACKVLKFHNFYRKKHGVPEIRLSLELCNLSQDWAETLAREDRFAYRPNCTYGENIYCLWSSDRNAKASPRDVCRSWYEENKEHNYHVEPRGLFKAGHFTQMVWKSTQEMGVGIAKTKRGKVLVVCNYHPRGNTFGEFLGNVQRPH
>Gene.20913::c7931_g1_i1_VG_Ma_ar_203::g.20913::m.20913
-----MEVCCLKMASRCKPTRPVLMDVTRIPAVSSSHDCGSLSRV--------VMVRKTDQRLINHKKPQGDECEVVTFETIQTYKGHKPDRTVVTKERRDYSTTDVRKSPSVVRLIRRSTTPHSEGQSLGISTNDVSFRERRATSFSSNTSKSGTQLTLRQKSPSPANSKRSIFGDFELECLRGHNEYR-----------------------RKHGVPPLKLSYKLCKFAEEWATNLA------------NRGNPIHRS---NSPY---GENIFCTWTSS----------PHGITIDGREPVEHW-YSEVDN--HVFGKEP-----------TTL--RSGH---FTQVIWKDSRELGVGMA-SS------------------KS-G-----------QVVVVANYDPPGNFIG------SFAANVPPLGGFPSTPKIIIDKVPDSADTSVSSNGFSEEFSEFACKVLKFHNFYRKKHGVPEIRLSLELCNLSQDWAETLAREDRFAYRPNCTYGENIYCLWSSDRNAKASPRDVCRSWYEENKEHNYHVEPRGLFKAGHFTQMVWKSTQEMGVGIAKTKRGKVLVVCNYHPRGNTFGEFLGNVQRPH
>Gene.33726::c7866_BT_Ma_ar_201_g1_i1::g.33726::m.33726
-----MEVCCLKMASRCKPARPVLMDVTRIPAVSSSHDCGSLSRV--------VMVRKTDQRLINHKKPQGDECEVVTFETIQTYKGHKPDRTVVTKERRDYSTTDVRKSPSVVRLIRRSTTPHSEGQSLGISTNDVSFRERRATSFSSNTSKSGTQLTLRQKSPSPANSKRSIFGDFELECLRGHNEYR-----------------------RKHGVPPLKLSYKLCKFAEEWATNLA------------NRGNPIHRS---NSPY---GENIFCTWTSS----------PHGITIDGREPVEHW-YSEVDN--HVFGKEP-----------TTL--RSGH---FTQVIWKDSRELGVGMA-RS------------------KS-G-----------QVVVVANYDPPGNFIG------SFAANVPPLGGFPSAPKIIIDKVPDSADTSVSSNGFNEEFSEFACKVLKFHNFYRKKHGVPEIRLSLELCNLSQDWAETLAREDRFAYRPNCSYGENIYCLWSSDRNAKASPRDVCRSWYEENKEHNYHVEPKGLFKAGHFTQMVWKSTQELGVGMAKTKRGKVLVVCNYHPRGNTFGEFLGNVQRPH
>Gene.56304::c8081_g1_i2_VG_Eu_ru_204::g.56304::m.56304_glandunique
-----MEVCCLKMASRCKPTRPVLMDVTRIPAVSSSHDCGSLSRV--------VMVRKTDQRLINHKKPQGDECEVVTFETIQTYKGHKPDRTVVTKERRDYSTTDVRKSPSVVRLIRRSTTPHSEGQSLGISTNDVSFRERRATSFSSNTSKSGTQLTLRQKSPSPANSKRSIFGDFELECLRGHNEYR-----------------------RKHGVPPLKLSYKLCKFAEEWATNLA------------NRGNPIHRS---NSPY---GENIFCTWTSS----------PHGITIDGREPVEHW-YSEVDN--HVFGKEP-----------TTL--RSGH---FTQVIWKDSRELGVGMA-SS------------------KS-G-----------QVVVVANYDPPGNFIG------SFAANVPPLGGFPSTPKIIIDKVPDSADTSVSSNGFSEEFSEFACKVLKFHNFYRKKHGVPEIRYVKH-------------------------FGHSI--------NNK-----IC---------------------------------------IAK------------------------------
>Gene.41731::c6971_BT_Eu_ru_202_g1_i1::g.41731::m.41731
-------------------------------------------------------------------------------------------------------------------------------------------------------MQFQPKIRCCNEPPQEIEKFCGKIKKFEEDCLMEHNNLR-----------------------ALHGCPPLRKCKRLRKLATDWAKYLA------------EINEVRHRP---SSRV---GENIFWAYNMS---------------IAGITPVRSW-YDECKK--YDYTSPG-----------YSP--NTGH---FTQIVWQNTRKMGTGLA-IE---------------------------------------------------------------------------------------------------------------------------------------------------------------------------------------------------------------------------------------------------
>Gene.41734::c6971_BT_Eu_ru_202_g1_i2::g.41734::m.41734
-------------------------------------------------------------------------------------------------------------------------------------------------------MQFQPKIRCCNEPPQEIEKFCGKIKKFEEDCLMEHNNLR-----------------------ALHGCPPLRKCKRLRKLATDWAKYLA------------EINEVRHRP---SSRV---GENIFWAYNMS---------------IAGITPVRSW-YDECKK--YDYTSPG-----------YSP--NTGH---FTQIVWQNTRKMGTGLA-IE------------------GR-------------VVWVVVNYYPPGNTKD------EFFNNVPLPTTIDI------------------------------------------------------------------------------------------------------------------------------------------------------------------------------
>Gene.25302::c6709_BT_Ma_ar_201_g1_i1::g.25302::m.25302
-------------------------------------------------------------------------------------------------------------------------------------------------------MQFQPKIRCCNESPQEIEKFCGKIKKFEEDCLMEHNNLR-----------------------ALHGCPPLRKCKRLRKLATDWAKYLA------------EINEMRHRP---SSRV---GENIFWAYNMS---------------IAGVTPVRSW-YDECKI--YDYMAPG-----------YSP--DTGH---FTQMIWRNTREMGTGLA-IE------------------GR-------------VIWVVVNYYPPGNIKD------GFFNNVPLPTTITT------------------------------------------------------------------------------------------------------------------------------------------------------------------------------
>Gene.24677::c5122_BT_Eu_ru_202_g1_i2::g.24677::m.24677
---------------------------------------------------------------------------------------------------------------------------------------------------------------------------------------------------------------------------------------------MG------------KEGLLRFEE---DSLY---GQNLYKSTKDP---------------LSGFEVVDAW-YGGHHF--YHFDEPS-----------LTL--RSRS---FSQLVWKNSTRLGVSVH-KA------------------ND-------------MNFVVALYHPIGNVCG------QFENNVQPVQLSPIQRFTKLICSISWVFGSIAPDIWYLLMSVLCELRKFHYIRF--------------------------------------------------------------------------------------------------------------------------------------
>Gene.24682::c5122_BT_Eu_ru_202_g1_i3::g.24682::m.24682
---------------------------------------------------------------------------------------------------------------------------------------------------------------------------MTSKELFALECLYAHNKYR-----------------------KCHGSPPLILSKEMCQEALKWAKFIS------------IEGLLRFEE---DSLY---GQNLYKSTKDP---------------LSGFEVVDAW-YGGHHF--YHFDEPS-----------LTL--RSRS---FSQLVWKNSTRLGVSVH-KA------------------ND-------------MNFVVALYHPIGNVCG------QFENNVQPVQLSPIQRFTKLICSISWVFGSIAPDIWYLLMSVLCELRKFHYIRF--------------------------------------------------------------------------------------------------------------------------------------
>Gene.17547::c5350_BT_Ma_ar_201_g1_i1::g.17547::m.17547
---------------------------------------------------------------------------------------------------------------------------------------------------------------------------MTSKELFALQCLYGHNKYR-----------------------KRHGSPPLSLSKEMCQEALKWAKIIS------------VEGLLRFQE---DSLY---GQNLYKSTKEP---------------LSGFEVADAW-YGGHYF--YHFDEPS-----------FTL--RSRS---FAQLVWKNSTRLGVSVH-KA------------------ND-------------MNFVVALYHPMGNIPG------EYEDNVHPIELSLIERFTKLVRSYSWVFSSVVPDFWYLLMSALWDIRKIHFF----------------------------------------------------------------------------------------------------------------------------------------
>Gene.17550::c5350_BT_Ma_ar_201_g1_i2::g.17550::m.17550
---------------------------------------------------------------------------------------------------------------------------------------------------------------------------------------------------------------------------------------------MG------------KEGLLRFQE---DSLY---GQNLYKSTKEP---------------LSGFEVADAW-YGGHYF--YHFDEPS-----------FTL--RSRS---FAQLVWKNSTRLGVSVH-KA------------------ND-------------MNFVVALYHPMGNIPG------EYEDNVHPIELSLIERFTKLVRSYSWVFSSVVPDFWYLLMSALWDIRKIHFF----------------------------------------------------------------------------------------------------------------------------------------
>Schistosoma_man_G4VME3_PlaTre
------------MSSYSDFSSVVLLVYLLV---------------------------------------------------------------------------------------------------------------------------------------CCCVHAKL-DDTMRNELLTLHNKARQSVRNGQLF----------GQP-RAVSIKPLQWNVELERKAQNLSDRCQ--------V-GHDTNADRKIP---KFQYV--GQNWAGAK-------------------DIKTGFQSW-LDEYKN--YDFYTRTC----------RMG--QCGH---YTQLVWEDTTDVGCGVT-KC------------------PN-FPY---------GLSIVCNYGPGGNYAG------RPLYRTT-------------------------------------------------------------------------------------------------------------------------------------------------------------------------------------
>Echis_co_P0DMT4_RepSer Cysteinerich venom protein OS=Echis coloratus PE=1 SV=1
--------------------------------------------------------------------------------------------------------------------------------------------------------------------NVDFDSESPRKPEIQNEIIDLHNSLRRSVN-----------------P-TASNMLRMEWYPEAAANAERWAFRCT--------L-NHSPRDSRVID---GIKC---GENIYMSPYPI----------------KWTAIIHKW-HDEKKN--FVYGIGAS-P--------ANA--VIGH---YTQIVWYKSYRGGCAAA-YC------------------PS-SAY---------KYFYVCQYCPAGNIIG----KTATPYKSG-------------------------------------------------------------------------------------------------------------------------------------------------------------------------------------
>Protobothrops_fla_Q8JI39_RepSer
--------------------MIAFIVLPILAAVL-----------------------------------------------------------------------------------------------------------------------------QQSSGNVDFDSESPRKPEIQNEIIDLHNSLRRSVN-----------------P-TASNMLKMEWYPEAAANAERWAYRCI--------E-SHSSRDSRVIG---GIKC---GENIYMATYPA----------------KWTDIIHAW-HGEYKD--FKYGVGAV-P--------SDA--VIGH---YTQIVWYKSYRAGCAAA-YC------------------PS-SKY---------SYFYVCQYCPAGNIIG----KTATPYKSG-------------------------------------------------------------------------------------------------------------------------------------------------------------------------------------
>Protobothrops__fla_Q8JI39_RepSer
--------------------MIAFIVLPILAAVL-----------------------------------------------------------------------------------------------------------------------------QQSSGNVDFDSESPRKPEIQNEIIDLHNSLRRSVN-----------------P-TASNMLKMEWYPEAAANAERWAYRCI--------E-SHSSRDSRVIG---GIKC---GENIYMATYPA----------------KWTDIIHAW-HGEYKD--FKYGVGAV-P--------SDA--VIGH---YTQIVWYKSYRAGCAAA-YC------------------PS-SKY---------SYFYVCQYCPAGNIIG----KTATPYKSG-------------------------------------------------------------------------------------------------------------------------------------------------------------------------------------
>Telescopus_dha_Q2XXP5_RepSer
--------------------MIVFI-LLSLAAVL-----------------------------------------------------------------------------------------------------------------------------QQSFGNVDFNSESPRRKNKQKEIVDMHNSLRRSVK-----------------P-TASNMLRMEWYSEAASNAERWAYRCI--------L-NHSPESSRILG---GIKC---GENIYMSSNPR----------------KWTEVIQLW-YDEYKN--FVYGIGAN-P--------RGS--VIGH---YTQIVWYKSYRIGCAAY-YC------------------PS-SSY---------NYFYVCQYCPTGNWNG----LTATPYKSG-------------------------------------------------------------------------------------------------------------------------------------------------------------------------------------
>Cerberus_ryn_D8VNS1_RepSer
--------------------MIVFI-LLSLAAVL-----------------------------------------------------------------------------------------------------------------------------QQSVADVDFQSESPRRTEKQTEIVDMHNSFRRSVN-----------------P-TARNMLKMEWYPEAADNAERWAYQCI--------Y-DHSANYERVIG---GIQC---GENIYKSSNPR----------------AWSEMIQDW-YDEYKN--FVYGVGAN-P--------PGS--MIGH---YTQIVWYKSYRIGCAAA-YC------------------PS-YPY---------NYFYVCQYCPVGNMEG----LTATPYTSG-------------------------------------------------------------------------------------------------------------------------------------------------------------------------------------
>Rhabdophis_tig_Q8JGT9_RepSer
--------------------MIVFI-LLSLAAVL-----------------------------------------------------------------------------------------------------------------------------RQSFGNVDFNSESPRNPGKQQEIVNIHNSFRRSVR-----------------P-TARNMLKMEWYSEAASNAERWAYQCA--------Y-DHSPRSSRILN---GIQC---GENIFMASDPW----------------AWTSIIQDW-YDEYRN--FVYGVGAN-P--------PDS--VTGH---YTQIVWYKSYLVGCAAA-YC------------------PS-SLY---------NYFYVCQYCPAGNIQG----STSTPYASG-------------------------------------------------------------------------------------------------------------------------------------------------------------------------------------
>Naja_atr_Q7T1K6_RepSer
--------------------MIAFS-LLCFAAVL-----------------------------------------------------------------------------------------------------------------------------QQSFGNVDFNSESTRRKKKQKEIVDLHNSLRRRVS-----------------P-TASNMLKMEWYPEAASNAERWANTCS--------L-NHSPDNLRVLE---GIQC---GESIYMSSNAR----------------TWTEIIHLW-HDEYKN--FVYGVGAN-P--------PGS--VTGH---YTQIVWYQTYRAGCAVS-YC------------------PS-SAW---------SYFYVCQYCPSGNFQG----KTATPYKLG-------------------------------------------------------------------------------------------------------------------------------------------------------------------------------------
>Pseudechis_por_Q8AVA3_RepSer
--------------------MIAFIVLLSLAAVL-----------------------------------------------------------------------------------------------------------------------------QQSSGTVDFASESSNKKNYQKEIVDKHNALRRSVK-----------------P-TARNMLQMKWNSHAAQNAKRWADRCT--------F-AHSPPNTRTVG---KLRC---GENIFMSSQPF----------------PWSGVVQAW-YDEIKN--FVYGIGAK-P--------PGS--VIGH---YTQVVWYKSHLIGCASA-KC------------------SS-S-----------KYLYVCQYCPAGNIRG----SIATPYKSG-------------------------------------------------------------------------------------------------------------------------------------------------------------------------------------
>Hydrophis_har_Q8UW25_RepSer
--------------------MIAFIVLLSLAAVL-----------------------------------------------------------------------------------------------------------------------------QQSSGTVDFASESSNKKDYRREIVDKHNALRRSVK-----------------P-TARNMLQMKWNSRAAQNAKRSADRCT--------F-AHSPEHTRTVG---KFRC---GENIFMSSQPF----------------AWSGVVQDW-YDEIKN--VVDGIGAK-P--------PGS--VIGH---YTQIVWYKSHLLGCASA-KC------------------SS-T-----------KYLYVCQYCPAGNISS----SIATPYKSG-------------------------------------------------------------------------------------------------------------------------------------------------------------------------------------
>Laticauda_sem_Q8JI38_RepSer
--------------------MIAFIVLLSLAAVL-----------------------------------------------------------------------------------------------------------------------------QQSSGTVDFASESSNKRENQKEIVDKHNALRRSVR-----------------P-TARNMLQMEWNSDAAQNAQRWADRCS--------F-AHSPSHLRTVG---KFSC---GENLFMSSQPY----------------AWSRVIQSW-YDENKN--FIYDVGAN-P--------PGS--VIGH---YTQIVWYKSHLLGCAAA-RC------------------SS-S-----------KYLYVCQYCPAGNIIG----SIATPYKSG-------------------------------------------------------------------------------------------------------------------------------------------------------------------------------------
>Naja_atr_Q7ZZN8_RepSer
--------------------MIAFIVLLSLAAVL-----------------------------------------------------------------------------------------------------------------------------QQSSGTVDFASESSNKRENQKQIVDKHNALRRSVR-----------------P-TARNMLQMEWNSNAAQNAKRWADRCS--------F-AHSPPHLRTVG---KIGC---GENLFMSSQPY----------------AWSRVIQSW-YDENKK--FVYGVGAN-P--------PGS--VIGH---YTQIVWYNSHLLGCGAA-KC------------------SS-S-----------KYLYVCQYCPTGNIIG----SIATPYKSG-------------------------------------------------------------------------------------------------------------------------------------------------------------------------------------
>Heloderma_hor_Q91055_RepAng
--------------------MILLSLYLCLAAML---------------------------------------------------------------------------------------------------------------------------HQSEGEASPKLPGLMTSNPDQQTEITDKHNNLRRIVE-----------------P-TASNMLKMTWSNKIAQNAQRSANQCT--------L-EHTSKEERTID---GVEC---GENLFFSSAPY----------------TWSYAIQNW-FDERKY--FRFNYGPT-A--------QNV--MIGH---YTQVVWYRSYELGCAIA-YC------------------PD-QPTY--------KYYQVCQYCPGGNIRS----RKYTPYSIG-------------------------------------------------------------------------------------------------------------------------------------------------------------------------------------
>Varanus__aca_Q2XXR1__RepAng
--------------------MILLKLYLTLAAIL---------------------------------------------------------------------------------------------------------------------------CQSRGTTSLDLDDLMTTNPEIQNEIINKHNDLRRTVD-----------------P-PAKNMLKMSWDNIIAESAKRAALRCN--------QNEHTPVSGRTIG---GVVC---GENYFMSSNPR----------------TWSFGIQSW-FDERNY--FKFGFGPT-R--------AGV--MVGH---YTQVVWYKSYKMGCAIN-LC------------------PN-EPL---------KYFLVCQYC---------------------------------------------------------------------------------------------------------------------------------------------------------------------------------------------------------
>Varanus_var_Q2XXP1_RepAng
--------------------MILLKLYLTLAAIL---------------------------------------------------------------------------------------------------------------------------CQSRGMTSLDLDDLMTTNPEIQNEIINKHNDLRRTVD-----------------P-PAKNMLKMSWDNIIAESAKRAALRCN--------YKEHTSIAERTIG---GVVC---GENHFMSSNPR----------------TWSSSIQSW-FDERNS--FMFGFGPT-I--------PGV--MVGH---YTQVVWYKSYKVGCAIN-LC------------------PA-QSL---------KYFQVCQYCPGGNVAG----RKYEPYTIG-------------------------------------------------------------------------------------------------------------------------------------------------------------------------------------
>Homo_sap_P51408_VerMam
--------------------MTLFPVLLFLVAGLL------------------------------------------------------------------------------------------------------------------------PSFPANEDKDPAFTALLTTQTQVQREIVNKHNELRRAVS-----------------P-PARNMLKMEWNKEAAANAQKWANQCN--------Y-RHSNPKDRMT----SLKC---GENLYMSSASS----------------SWSQAIQSW-FDEYND--FDFGVGPK-T--------PNA--VVGH---YTQVVWYSSYLVGCGNA-YC------------------PN-QKVL--------KYYYVCQYCPAGNWAN----RLYVPYEQG-------------------------------------------------------------------------------------------------------------------------------------------------------------------------------------
>Mus_mus_Q03402_VerMam
--------------------MALMLVLFFLAAVLP------------------------------------------------------------------------------------------------------------------------PSLLQDNSQENSLEKLSTSKKSVQEEIVSKHNQLRRKVS-----------------P-SGSDLLNMEWNYDAQVNAQQRADKCT--------F-SHSPIELRTT----NLKC---GENLFMSSYLV----------------PWSSVIQGW-YNESKG--LIFGVGPK-Q--------NVS--VVGH---HTQVVWKSNLQVACGVA-EC------------------PE-NPL---------RYFYVCRYCPVLNYSGHYPSRPYLAYTAR-------------------------------------------------------------------------------------------------------------------------------------------------------------------------------------
>Rattus_nor_P12020_VerMam
--------------------MALMLVLLFLAAVLPPS----------------------------------------------------------------------------------------------------------------------LLQDTTDEWDRDLENLSTTKLSVQEEIINKHNQLRRTVS-----------------P-SGSDLLRVEWDHDAYVNAQKWANRCI--------Y-NHSPLQHRTT----TLKC---GENLFMANYPA----------------SWSSVIQDW-YDESLD--FVFGFGPK-K--------VGV--KVGH---YTQVVWNSTFLVACGVA-EC------------------PD-QPL---------KYFYVCHYCPGGNYVG----RLYSPYTEG-------------------------------------------------------------------------------------------------------------------------------------------------------------------------------------
>Ornithorhynchus_ana_F7BG06_VerMam
-------------MSLPPSLSVLIFLLLHFSPNC--------------------------------------------------------------------------------------------------------------------------------WAGDGKEAISTVATRVQQEIVNKHNTLRRLVE-----------------P-PAKNMLKMEWNEEAAQNARYWAEKCE--------V-QHSPQPGRQIK---DHSC---GENLLFATYSL----------------SWSDAIQIW-YNESKN--FQYGTGAT-K--------RGA--MVSH---YTQLVWSTSYQIGCGAA-NC------------------PK-EKSF--------QVLFICQYCHAGNDPE----TMNTPYKVG-------------------------------------------------------------------------------------------------------------------------------------------------------------------------------------
>Ornithorhynchus_ana_F7BG16_VerMam
------------------MTMRKLIICLTVAAILP------------------------------------------------------------------------------------------------------------------------ISILGVGPPRVPYEAISTVATRVQQEIVNKHNTLRRLVE-----------------P-PAKNMLKMEWNEEAAQNARYWAEKCE--------V-QHSPQPGRQIK---DHSC---GENLLFATYSL----------------SWSDAIQIW-YNESKN--FQYGTGAT-K--------RGA--MVSH---YTQLVWSTSYQIGCGAA-NC------------------PK-EKSF--------QVLFICQYCHAGNDPE----TMNTPYKVG-------------------------------------------------------------------------------------------------------------------------------------------------------------------------------------
>Homo_sap_P54107_VerMam
-------------------MEIKHLLFLVAAACLLP-----------------------------------------------------------------------------------------------------------------------MLSMKKKSARDQFNKLVTDLPNVQEEIVNIHNALRRRVV-----------------P-PASNMLKMSWSEEAAQNARIFSKYCD--------M-TESNPLERRLP---NTFC---GENMHMTSYPV----------------SWSSVIGVW-YSESTS--FKHGEWTT-TD-------DDI--TTDH---YTQIVWATSYLIGCAIA-SC------------------RQ-QGSP--------RYLYVCHYCHEGNDPE----TKNEPYKTG-------------------------------------------------------------------------------------------------------------------------------------------------------------------------------------
>Macaca_mul_Q9XSD3_VerMam
-------------------MEIKHLLFLVAAACLLP-----------------------------------------------------------------------------------------------------------------------VLSMKRKSAKKLFNKLVTDLPNVQQEIVNIHNTLRRGVV-----------------P-PASNMLKMSWSEEAAQNAKIFSRYCD--------M-TESNPLERRLP---NTFC---GENRNMTSYPV----------------SWSSVIGVW-YSESKY--FRYGLWPS-TD-------DDI--STDR---YTQIVWATSYLIGCAIA-PC------------------RH-RGSP--------RYFYVCHYCHEGNDPE----TKHEPYKKG-------------------------------------------------------------------------------------------------------------------------------------------------------------------------------------
>Gene.155148::c47202_BT_Eu_ru_202_g1_i1::g.155148::m.155148
---------------------VAIFDFSNNWRTDRRPRLF--------------------------------------------------------------------------------------------------------------------------GEKISNRMLNPRLRRVQRRLVMLHDYFRTKVS-----------------P-PASNMLTMKWHRGAARSAQKWAEQCH-------FL-IHDTPDGRHIH---NFGSC--GQNIFVSTHKV----------------PWLFAMKTW-FLERQN--FTYGSDTN----------NLK--EIGH---YTQMVWAATHKVGCGIA-KC------------------KH-GPNGKP------FFNYICNYCPIGNYED----RLAYPYKAGKPCGSCSNHCRSKKIR---------------------------------------------------------------------------------------------------------------------------------------------------------------------
>Glycera_dib_contig_46797_plus2_AnnPol
-----------------MQVVIAAISLLLFVA-------------------------------------------------------------------------------------------------------------------------------------MWEAAESRLSEADKQLILDLHNKYRANVN-----------------P-PASDMVKMYWDDELTRKIEQHIATCP--------T-DHDNRDARKIP---GWGVSV-GQNLAYGYK------------------DWTEAINAW-HGEVKD--WQYGYGSY----------TGG--VILH---FTQMVHGSAARIGCAFK-NC------------------PG-SYY---------GTYFGCNYVY-GQLDG------KKPYTYG-------------------------------------------------------------------------------------------------------------------------------------------------------------------------------------
>Glycera_dib_contig_46798_plus1_AnnPol
-----------------MQLITATISLLLFAA-------------------------------------------------------------------------------------------------------------------------------------KWRAAE-CVSEADKQLILDLHNKYRANVN-----------------P-TASDMVKMYWDDELTRKIEPHIATCP--------T-HHDNRDARKIP---GWGVSI-GQNLAYGYK------------------DWTEAINAW-HGEVKD--WQYGYGSY----------TGG--VILH---FTQMVHGSAARVGCAFK-NC------------------PG-SYY---------GTYFGCNYVY-GQLDG------KKPYTYG-------------------------------------------------------------------------------------------------------------------------------------------------------------------------------------
>Glycera_dib_contig_63008_plus3_AnnPol
-----------------MTLTTATITLLLAVA-------------------------------------------------------------------------------------------------------------------------------------TWKTAESSVSGSDKQLILDLHNKYRASVN-----------------P-TASDMVKMYWDDELTQKIEQHIATCP--------T-NHDSGDARKIS---SWGVNI-GQNLAYGYK------------------DWTEAIDAW-QSEVEN--WQYGYGAT----------SGG--AILH---FTQMVHGSAARVGCAFK-NC------------------PG-SYY---------GTYFGCNYVY-GQLDG------KKPYTSG-------------------------------------------------------------------------------------------------------------------------------------------------------------------------------------
>Glycera_tri_contig_2384_plus1_AnnPol
----------------------------------------------------------------------------------------------------------------------------------------------------------------------------------QKAIVDLHNKFRRGVS-----------------P-AAKDMVKMYWDDELAKKMEDYINTCP--------M-NHDSNDARKIQ---GWGMNI-GQNLAWGYA------------------DWTTVVTGW-YDEVKD--FGYGRGSV----------NGK--AVGH---YTQVVQNVAARVGCAFK-NC------------------PG-TKY---------GTYYGCDYAY-GQMNY------DTPYSSG-------------------------------------------------------------------------------------------------------------------------------------------------------------------------------------
>Glycera_tri_contig_2098_0_AnnPol
--------------------MWSIFAVICFVA--------------------------------------------------------------------------------------------------------------------------------------SVSAQRSVSKSDQQAIVDLHNKFRSEVS-----------------P-QSTDMEKMYWDDELAKKMEDYINTCP--------M-NHDSNDARKIT---GWGMNI-GQNLAWGYA------------------DWTEVITGW-HGEVKD--FGFGQGST----------NGR--AVGH---YTQVVQNKAARVGCAFK-NC------------------PG-TQY---------GTYYGCDYAY-GQMNF------ETPYTRG-------------------------------------------------------------------------------------------------------------------------------------------------------------------------------------
>Glycera_tri_contig_4436_plus2_AnnPol
--------------------------------------------------------------------------------------------------------------------------------------------------------------------------------AEQAAVVEKHNSYRSEVR-----------------P-KPTNMMKMYWDEDIAKVAQAWAETCP-----TTSH-PHD--SDRTVP---AYGINI-GQNGAFGQS------------------DYVAAVANW-YSEEKD--FTYGGSNA-----------LD--DVGH---FTQVVAGPAVAIGCGAA-KC------------------PD-NTY---------PDVFFCNYAYGQSDI-------DTPYAKG-------------------------------------------------------------------------------------------------------------------------------------------------------------------------------------
>Glycera_tri_contig_174_minus3_AnnPol
--------------------MLPILMLSVALIGFLNDAVMGRQIH---------------------------------------------------------------------------------------PFHRQFHHKRVSSGCTVSGVAYPSGHTMCLSPASNMTPQPL-SNTDQNAVVDKHNSYRSDVS-----------------P-KASNMMKMYWDDSIAAVAQAWAETCP-----TTSF-PHD--TDRSVP---AYGISI-GQNGAFGQT------------------DYTAAVASW-HGEVTD--FTYGAANA-----------LE--DVGH---YTQVVAGPAVAIGCGAA-NC------------------PD-NSY---------PDVFFCNYAYGQSD----------------------------------------------------------------------------------------------------------------------------------------------------------------------------------------------------
>Glycera_dib_contig_32889_minus3_AnnPol
-------------------MLVLVACIASVLAGILNDVAMGAHVH-----------------------------------------------------------------------------------HRGVHTHKRVNDVQGNTGCTLDGVTYPAGHTMCLPTAANMTPKPP-SAAEQRAVVDTHNKDRAGVV-----------------P-KASNMMKMYWDENIAMVAQRWTETCP---PSSIET-AHD--KDRSVP---AYGIGI-GQNGAFGTS------------------NYTSAVNMW-YNEVKD--FVYDGENV-----------FE--KIGH---YTQVVSGHSIAVGCGGA-YC------------------PD-HPY---------KNIIFCNYAFGQEGT-------RTPYQKD-------------------------------------------------------------------------------------------------------------------------------------------------------------------------------------
>Glycera_tri_contig_4229_plus1_AnnPol
---------------------------------------------------------------------------------------------------------------------------------------------------------------------ANMTPNPP-TDAEKQECVDRHNEYRAGVD-----------------P-NASDMMKMYWDDKIAMIAQKWVETCP---PSTLEE-AHD--KDRSVP---AYGIGI-GQNGAFGTV------------------NFTSAVNMW-YKEVKD--FTYGAGND-----------FK--IVGH---FTQVVSGHSNLVGCGRS-YC------------------PD-HVY---------KNILFX------------------------------------------------------------------------------------------------------------------------------------------------------------------------------------------------------------
>contig_163_minus3_Gly_Fal_AnnPoly
-----------------------------------------------------------------------------------------------------------------------------------------------------------------------------------------------GVD-----------------P-KASDMMKMYWDDEIATVAQKWAETCPEYNKSDLSK-AHD--SNRRVP---EYGIHI-GQNGGFGTD------------------TFTGAVEMW-YKEVRN--FVYGAKDN------------R--NVGH---FVQVVAGHSLAVGCGRS-YC------------------PD-RSY---------KDAIFCNYAFGTQGA-------VTPYQTDG------------------------------------------------------------------------------------------------------------------------------------------------------------------------------------
>Conus_tex_Q7YT83_MolGas
-------------MLSTMQTVGAVLMLSIVLVAGRKRHHCDSKYY-----------------------------------------------------------------------------------------------------------ELTPAHTMCLTDKPNAVAVPL-TQETEHEILEMHNKIRADVT-------------------DAANMLKMEWDERLATVAQKWAMQCI--------L-GHDSGRRGEPD---LPGSV--GQNVAWSSGDL----------------TFLGAVQMW-ADEIVD--FQYGVWTD---------------GTGH---YIQQVFAGASRIGCGQS-AC------------------GN-------------NKYFVCNYYK--GTMG------DEPYQLG-------------------------------------------------------------------------------------------------------------------------------------------------------------------------------------
>Conus_mar_A1BQQ5_MolGas
-------------MLSTMQTVGAILMLSIVFVAGTKRHACDSKYS-----------------------------------------------------------------------------------------------------------EVTPTHTMCLTDNANAVAVTL-TQEVKVQIVRMHNVIRATVN-------------------DAANMMKMEWDDRLAAVAQKWAMQCI--------L-GHDGFANHAEPD--LPGYV--GQNVGWSNYHM----------------TFPDVVDLW-AAEIED--YEYGVWND---------------NTGH---YIQQIYAEASRIGCGQS-AC------------------GE-------------DRYFVCNYYK--STMG------NTPYAQG-------------------------------------------------------------------------------------------------------------------------------------------------------------------------------------
>Scolopendra_mor_GASH01000051_MyrChi
-----------RWFASFFRVFYVVIVAQRVTATNASPDPQPPKPP-----------------------------------------------------------HISASVLIDPLLCDQPFWKGYETESATEAARVALLMDLCAGKVNRSSPELEPRVDIKVKRGTERVKSLF-SKESQKMMLDMHNELRRKVK-----------------P-PAANMKLMKWDEYLADTAQMWSEKCN--------F-VHGFPQEVMDK---GETI---GQNLYMGTDST-----------------GIRAMTMW-FDEHEY--YDFESGDC---------KAGE--QCGH---YVQLVWAESEYVGCGVA-RC------------------VS-K-----------GYMITCHYKPPGNAKE------VAPYLVG-------------------------------------------------------------------------------------------------------------------------------------------------------------------------------------
>Scolopendra_GASH01000051_MyrChi
-----------RWFASFFRVFYVVIVAQRVTATNASPDPQPPKPP-----------------------------------------------------------HISASVLIDPLLCDQPFWKGYETESATEAARVALLMDLCAGKVNRSSPELEPRVDIKVKRGTERVKSLF-SKESQKMMLDMHNELRRKVK-----------------P-PAANMKLMKWDEYLADTAQMWSEKCN--------F-VHGFPQEVMDK---GETI---GQNLYMGTDST-----------------GIRAMTMW-FDEHEY--YDFESGDC---------KAGE--QCGH---YVQLVWAESEYVGCGVA-RC------------------VS-K-----------GYMITCHYKPPGNAKE------VAPYLVG-------------------------------------------------------------------------------------------------------------------------------------------------------------------------------------
>Glycera_dib_contig_76918_plus2_AnnPol
------MKCLSRSRLLPELVAVAVLLVTVVAGQVEDDVAGDDRVN--------------------------------------------------------------------------------------------------------------HRIAKRSAEEGDDTKRGY-TAAERITLLEKHNEYRRAVS-----------------P-SATDMRFMIWDQLLENEAQYWADECT--------F-EHNTPNRTGMPT--AWTHV--GQNLYVTTSPS---------------LDVPAAVTSW-DAEKSD--YTFSTGAC---------EAGK--QCGH---YTQVVWAKSEKVGCGVR-WC------------------TP-LKEVFGDAQD--GFLVVCNYGIGGNVQG------QTPFTEG-------------------------------------------------------------------------------------------------------------------------------------------------------------------------------------
>Dicentrarchus_lab_E6ZIL8_VerTel
------------MKPQLFAIDLILLCLSCGASALATSIPAVSTSN------------------------------------------------------------------------------------------------------FTNLGAAHNYGTDTTTISKVRRKRYI-TQNDMLAILDYHNKVRGKV-----------------FP-PASNMEYMVWDDSLAKTAEDWAHACL--------W-EHGPPNLLRFL----------GQNLSVRTGRY---------------RSILQLVKPW-YDEVKD--YSFPYPRD-CNPRCPLRCYGP--MCTH---YTQMVWATSSKVGCAVH-TC------------------HN-MNVWGSVWKR--ATYLVCNYSPKGNWIG------EAPYKVG-------------------------------------------------------------------------------------------------------------------------------------------------------------------------------------
>Takifugu__rub_H2SDU2_VerTel
--------MKHSCERWLRGTTLLLLLRAAVSVVMLPNN--------------------------------------------------------------------------------------------------------TGWDRILDKY---LDEEGDWWEAKQRGKRAI-SDSDAQLILDLHNKLRGQV-----------------YP-PASNMEYMVWDTELERTAAEWAETCL--------W-EHGPAGLLPQI----------GQNLGAHWGRY---------------RPPTFHVQAW-YDEVKD--YSFPYPQE-CNTYCPFKCSGP--VCTH---YTQLVWATSSRIGCAVN-LC------------------YN-MNVWGQIWAK--AIYLVCNYSPKGNWWG------HSPYKHG-------------------------------------------------------------------------------------------------------------------------------------------------------------------------------------
>Takifugu__rub_H2STK1_VerTel
--------RTCKCELDWIRTAALLLGLTQTLLAMVPNNNS------------------------------------------------------------------------------------------------------TPLESILDKY---WDKDEDWWQARPRGRRAI-SEGDMHLIVDLHNKLRGQV-----------------YP-PASNMEHMVWDYDLERSAAHWAHSCR--------W-EHGPSHMLTQM----------GQNLGAHWGRD---------------RPPTYHVQAW-YDEVRY--YSYPYSQE-CNPHCPFRCSGP--VCTH---YTQLVWATSSRIGCAIN-VC------------------YN-MNVWGMIWAK--AVYLVCNYSPPGNWWG------HAPYKYG-------------------------------------------------------------------------------------------------------------------------------------------------------------------------------------
>Takifugu_rub_H2V7I3_VerTel
--------MTCAAMTWLLVLSLLLLCVTDSASLFLPDS--------------------------------------------------------------------------------------------------------EELRQLLSRYEGEVDPVGGGDASGNRTRRAI-RWSDREEILQLHNKLRGGV-----------------YP-TASDMEFMVWDDELEQSATQWAETCH--------W-DHGPQDLLMSI----------GQNLAVHSGRY---------------RSPAFHVQAW-YDEVKD--YTYPYPHE-CNPWCPERCSGP--MCTH---YTQLVWATTNRVGCAVH-VC------------------PK-MNVWGDTWDN--AVYLVCNYSPKGNWIG------EAPYRHG-------------------------------------------------------------------------------------------------------------------------------------------------------------------------------------
>Hapalochlaena__mac_ACJ22636_MolCep
-----------------MSLQLCVLLLAMVPL---------------------------------------------------------------------------------------------------------------------------------------ISADLIDSEHLRDFVLQFHNDHRANE--------------------GASDMIKLVWSKQLATEAYKWTQQCN--------F-EHQMKGR--------------GENLAFDSSAG------------TIKDLLRSEMQGW-FDEKAD--FNRNDQSC------------G--MNCH---YTQMVWANTTHVGCAAI-DC------------------PN-LLAFGHYVKN--AKYLVCFY----------------------------------------------------------------------------------------------------------------------------------------------------------------------------------------------------------
>Aedes_alb_Q5MIV7_HexDipCul
---------------MKVILLVLSITAILAISKTQAANYC--DPS----------------------------------------------------------------------LC-------SRG---VSHIACN------------------GLTTLSSTCGADSFEVGM-DNTYQQLIVDLHNKLRSKVAMGQQS-----NGAGQRFR-QATRMATLQWDPELAYIAATNARRCV--------Y-GHD--RCRNTA---SMKYA--GQNIAIKSYYG--------MK-LSNEQLLTEFINSW-FSEYEV--TTPQQIAS-YPAS-Y---RGP--AIGH---FTQIVSDRTSRIGCAMV-SY------------------KR---GS----FI--NKLLVCNYGL-TNIVN------QPVYVAG-------------------------------------------------------------------------------------------------------------------------------------------------------------------------------------
>Culex_qui_B0WA83_HexDipCul
------------------------------------MEKQKGSPP----------------------------------------------------------------------TL-------PAT---LPHIACN------------------GLTTLATSCGSGSQETLL-DSSLQALILDAHNKLRSKVASGQQT-----YAANALYP-QAARMATLQWDNELAAIAASNARRCV--------Y-GHD--KCRNTV---AFPYA--GQNIAMFSYSG--------QT-FTVNELITGFVNDW-FSEFKD--ANPNYVAS-YPRG-Y---TGP--DIGH---FTQIVSDRTNRIGCSLV-KY------------------DE---DG----WT--NQYFVCNYAL-TNIVG------QPIYAAG-------------------------------------------------------------------------------------------------------------------------------------------------------------------------------------
>Culex_qui_B0WA81_HexDipCul
-----------------MHLLTIVSALVCIGLSTQQTNYC--SPS----------------------------------------------------------------------LC-------SNG---GPHIACN------------------GLTKLSASCGSESQEFSL-TTVNQALIVDLHNKLRSTIASGKQS-----YKTNAFYP-QASRMATLQWDQELANIAAANARRCV--------Y-GHD--RCRNTV---KFPYA--GQNIAMKWYYG--------MS-FGVNELITGFVNDW-YSEFKD--ANPSVIAK-YPSS-W---TGP--QIGH---FTQIVSDRTTRVGCAMV-RF------------------KE---GQ----YT--KDYIVCNYAL-TNIIN------QPVYVSG-------------------------------------------------------------------------------------------------------------------------------------------------------------------------------------
>Culex_qui_B0WYR5_HexDipCul
--------------MSSTFKFITVIVLTLVNSSLQQSDYC--SST----------------------------------------------------------------------LC-------PWS---GPNIACN------------------GLRTLSPRCGPEAVEIPM-NSSYRHLIVDLHNRYRSKIARGKL------LGQNQIFP-TAARMATMQWDDELAAIASANTRRCV--------Y-GHD--KCRNSF---RYHAS--GQNIAIRYYYG--------QT-FENDDSMQQFITSW-FSEYSD--TRVEFIGQ-YPDN-Y---VGP--KIGH---FTQIVSDRAISVGCSMV-RW------------------IS---EP----WI--NSYFVCNYAI-TNIIG------YPVYRAG-------------------------------------------------------------------------------------------------------------------------------------------------------------------------------------
>Aedes_alb_Q5MIT3_HexDipCul
----------------MAFNGIALLITATIFIGSCYANYC--DSS----------------------------------------------------------------------LC-------RQ----GPHVACN------------------APQQFGPACGNNRKFVPM-DSKLKTIILNTHNKLRAEIANGMHG-----------FP-QAARMPTLVWDDELAHIASFNARKCI--------F-AHD--KCRNTR---QFKFS--GQNLAITTFYG--------FN-FQAGDRAENFTQEW-FNEHKD--CPKSYVDA-YPSS-H---RGP--QIGH---FTQLVNDRTWKVGCSMM-HY------------------IT--NGK----MI--NYYLVCNYTM-TNMIG------EPIYTKG-------------------------------------------------------------------------------------------------------------------------------------------------------------------------------------
>Stomoxys_cal_Q7Z0B5_HexDipMus
--------------MQHLSLFIFIASSIAGAVYGQNTDYC--SAD----------------------------------------------------------------------IC-------RAG---ITHIACR------------------HTGQFSSACPSSARMVNL-DDKLKKAIVNAHNTKRNLIAGGGD----------ERHD-PACRMATMQWDEELAKIAAYNVRQCK--------M-AHD--KCRNTN---KFKYS--GQNLAWMGFMG----------STKDVDMLTKAVNMW-YDEVKD--SRMEYIDK-YPKSY----SGP--AIGH---FTVMVADRNIRVGCAAA-TY------------------PE-PGQP----YN--AYLVACNYAT-TNMMD------HPIYASCP------------------------------------------------------------------------------------------------------------------------------------------------------------------------------------
>Gene.29010::c5715_BT_Eu_ru_202_g1_i1::g.29010::m.29010_signalP
-----------------MKIVIFF-ASILWVVFASNEEYY--EI-----------------------------------------------------------------------DC--------------SPIGCR------------------NEEHYSSSCHEHAEVVNF-NSKNKEKIVHLHNELRNKIASGNL----------QPYQ-SAAKMGSVVWDEELATLAELQVKQCE-------PI-QPG--ACCNTK---TYKYV--GQNLHSWTENN---------A-INPEDAIENTINGW-YEENVN--ADMSIIDN-FEET-N---SGK--TARH---FTTLVNERNSKIGCSMR-KA------------------PK---GE----MI--EYYTVCNYAR-TNMQG------EKVYESGLPTSGCKSGIHTFYNFLCDIAEEYDV-----------------------------------------------------------------------------------------------------------------------------------------------------------
>Gene.32398::c7699_BT_Ma_ar_201_g1_i1::g.32398::m.32398_signalP
-----------------MKTVLFFYASILWVVFAINEEYY--EI-----------------------------------------------------------------------DC--------EG---RSQIGRT------------------NEGNYSSLCNEHAEVLKF-NSRSKKKIVDLHNELRNKIASGNL----------QPYQ-PAAKMGSVVWDEELAQLAEFKVKQCG-------PI-QSR--ACCTTK---TYKYA--GQNLRLWTESN---------A-ISPEEVIENTINSW-YGENVN--ADMSIIKN-FREN-N---SGK--TAKH---FTILVNEKNSKVGCSML-KA------------------PK---GD----MI--EYYTACNYAR-ANMKG------EQVYQSGIPTSGCKSGIDPIYNFLCDAAEEYDI-----------------------------------------------------------------------------------------------------------------------------------------------------------
>Gene.51425::c7670_BT_Eu_ru_202_g1_i1::g.51425::m.51425_signalP
-----------------MKVLLIICASALWMVSA-DEDYC--NIA----------------------------------------------------------------------GC--------EG---QPHIGCN------------------HTGVLSKNCRAKTEIIPL-DGELQTRFIVLHNELREKIASGKL----------PNYK-PAAQMGSVTWDEELAKLALLNLMLCT--------F-EHD--HCRSTK---NFWYA--GQNLAMSGSFP---------A-KTPMQAVELSLKMW-YDEHKN--GDMSLIDK-FYQT------AK--TTGH---FTSVVNERNSKIGCALL-RT------------------PQ-LNGR----AT--EYYSTCNYAR-TNVLG------ESVYKSGKPASGCKTGTHPSYPSLCSSSEKYDV-----------------------------------------------------------------------------------------------------------------------------------------------------------
>Gene.51430::c7670_BT_Eu_ru_202_g2_i1::g.51430::m.51430_signalP
-----------------MKLLLVICASALCMVSA-YEDYC--EM-----------------------------------------------------------------------NC--------KG---HPHIACN------------------NDGFYSENCDAKAEVLNL-NGELEARFIDLHNELREKVASGKL----------EGFE-PAAQMGSVTWDEELAELAILNVKQCQ--------M-KLD--KCHPTK---NYKYP--GQNLAMTANLP---------A-LSPKEAIEKAINKW-YAEHVN--ADMSVIDK-FYSK------GR---NGC---FTALVNEKNSKLGCAVL-RT------------------PY---GN----MT--AYFTACNYAR-TNILH------KSIYKSGKPASGCKTGTHPSYPSLCSSSEKYDV-----------------------------------------------------------------------------------------------------------------------------------------------------------
>Gene.60081::c10434_BT_Ma_ar_201_g1_i1::g.60081::m.60081_signalP
-----------------MKFLLVVCASALCMVSATKEEYC--EI-----------------------------------------------------------------------DC--------RG---RPHIGCN------------------NNGAYSKNCAAEAELVNL-NGELKQRFIDLHNEHREQIASGKL----------PGYK-PAAQMGSVTWDDELAELAVLNVKQCQ--------M-AHD--QCRSTR---NYKYA--GQNLAMSGSFP---------A-ITPKEAIEKAVNGW-YSEYVD--ADMSVIDK-YHNN------GK--KIGH---FTAVVNEKNSRIGCAVL-RT------------------PY---RR----MT--AYFTACNYAR-TNMID------EPVYKSGKPASGCKSGRDRRYPSLCNSSEKYDV-----------------------------------------------------------------------------------------------------------------------------------------------------------
>Gene.20169::c7787_g1_i1_VG_Ma_ar_203::g.20169::m.20169_signalP
-----------------MKFLLVVCASALCMVSATKEEYC--EI-----------------------------------------------------------------------DC--------RG---RPHIGCN------------------NNGAYSKNCAAEAELVNL-NGELKQRFIDLHNEHREQIASGKL----------PGYK-PAAQMGSVTWDDELAELAVLNVKQCQ--------M-AHD--QCRSTR---NYKYA--GQNLAMSGSFP---------A-ITPKEAIEKAVNGW-YSEYVD--ADMSVIDK-YHNN------GK--KIGH---FTAVVNEKNSRIGCAVL-RT------------------PY---RR----MT--AYFTACNYAR-TNMID------EPVYKSGKPTSGCKSGRDRRYPSLCNSSEKYDV-----------------------------------------------------------------------------------------------------------------------------------------------------------
>Gene.25434::c5637_g1_i1_VG_Eu_ru_204::g.25434::m.25434_signalP_glandunique
-----------------MKLLLVICASALCMVSA-DEDYC--KI-----------------------------------------------------------------------DC--------QG---RPHIGCN------------------NNGAYSKNCNAEAELLTL-NGELKARFIDLHNELREKIASGKL----------ENYK-PAAQMGSVTWDEELAKLAALNVKQCQ--------M-KHD--QCRRTK---NYKYP--GQNLAMSGSLP---------A-ISPKEAIEKAVNGW-YAEYVD--ADMSVIDK-FYNN------GK--KNGH---FTAVVNERSSRLGCAVL-RT------------------PY---GR----MT--AYFTACNYAR-TNMIG------DPIYKSGKPASSCKSGRDRRYPSLCSSSEKYDV-----------------------------------------------------------------------------------------------------------------------------------------------------------
>Aedes_aeg_Q16TE8_HexDipCul
------------MVLLVKRIVPVLLILAVVQRLNAQRDYC--DKS----------------------------------------------------------------------LC-------KNN---QPHVACG------------------KGDSYGPFCPPNRELVPL-SEEVKRYILDLHNQFRSTVARGDV----------VGYS-PASRMPTLVWNDELQKLAEYNVKTCI--------Y-GHD--YCRNTP---EYPLV--GQNIAANSFYG--------ME-VTPLDTMTELLYSW-YGEYEN--GNMGFINS-YPLL-G---QDPPKDIGH---FTQIMMDRAVSIGCAMI-QY------------------TQ---NEQGHDWV--HQNYVCNYSN-SIARG------HPVYISG-------------------------------------------------------------------------------------------------------------------------------------------------------------------------------------
>Phlebotomus_dub_Q06K33_HexDipPsy
---------------MLQIKNLLVIVVLFVTVQSQNEKYC--DQN----------------------------------------------------------------------LC-------TSNNVVKPHIGCK------------------NDGQFKKSCPGDAEVVNL-SKKQKNLFLKIHNRLRDRLAHGSV----------TPFQ-PAAKMPMLKWNDELAKLAEYNVRTCK--------F-AHD--QCRATK---ICRYA--GQNLGQMQSFP---------EFLNTNIAIKNITREW-FREYKD--ATQDNTDM-FTSGRN---GRK--QIGH---FTAFIHEKSDKVGCAVA-KF------------------TN-NNKFK-------EYLIACNYCY-TNMMK------EPIYTKG-------------------------------------------------------------------------------------------------------------------------------------------------------------------------------------
>Gene.14160::c3373_BT_Eu_ru_202_g1_i1::g.14160::m.14160
-----MFQNKGSLVVFCVITIFTVV-NLPISF-ADSYYYC--DPE----------------------------------------------------------------------LCRIWNGTDYAY---VDHIGCE------------------NNATLSEDCPDDATMMLM-SPRRMNLILDLHNAARNKIAMGKI----------PGYE-TAENMPLLKWDPELEYLASLNVKTCR--------F-AHD--SCRNTA---KFPYS--GQNIGISWQNP--------PF-RSNSKRIKLIVGLW-FNEYKD--ANQSFIDS-YEEH-P---EGK--KIGH---FTMLVSDRAKRVGCAAI-RY------------------TD--GDR----GR--AFLMTCNYDF-TSVYT------EAIYRPGKPATNCSYRKSARYPGLCDWEYENEDSEESSEIGNELIDIPEIL-----------------------------------------------------------------------------------------------------------------------------------------
>Gene.120487::c47127_g1_i1_VG_Eu_ru_204::g.120487::m.120487_glandunique
-----MFQNKGSLVVFCVITIFTVV-NLPISF-ADSYYYC--DPE----------------------------------------------------------------------LCRIWNGTDYAY---VDHIGCE------------------NNATLSEDCPDDATMMLM-SPRRMNLILDLHNAARNKIAMGKI----------PGYE-TAENMPLLKWDPELEYLASLNVKTCR--------F-AHD--SCRNTA---KFPYS--GQNIGISWQNP--------PF-RSNSKRIKLIVGLW-FNEYKD--ANQSFIDS-YEEH-P---EGK--KIGH---FTMLVSDRAKRVGCAAI-RY------------------TD--GDR----GR--AFLMTCNYDF-TSVYT------EAIYRPGKPATNCSYRKSARYPGLCDWEYENEDSEESSEIGNELIDIPEIL-----------------------------------------------------------------------------------------------------------------------------------------
>Gene.35879::c8121_BT_Ma_ar_201_g1_i2::g.35879::m.35879
-----------------------------------------------------------------------------------------------------------------------------------------------------------------------------------------------------------------------------------------------------------------------------------------------------------------------------------------------------------MLVSDRAKRVGCAAI-RY------------------TD--GDR----GR--AFLMTCNYDF-TSVYT------EAIYRPGKPATNCSYRKSARYPGLCDWEYENEDSEESSEIGNELIDIPEIL-----------------------------------------------------------------------------------------------------------------------------------------
>Gene.35886::c8121_BT_Ma_ar_201_g1_i4::g.35886::m.35886
-----------------------------------------------------------------------------------------------------------------------------------------------------------------------------------------------------------------------------------------------------------------------------------------------------------------------------------------------------------MLVSDRAKRVGCAAI-RY------------------TD--GDR----GR--AFLMTCNYDF-TSVYT------EAIYRPGKPATNCSYRKSARYPGLCDWEYENEDSEESSEIGNELIDIPEIL-----------------------------------------------------------------------------------------------------------------------------------------
>Gene.35876::c8121_BT_Ma_ar_201_g1_i1::g.35876::m.35876
-------------------------------------------------------------------------------------------------------------------------------------------------------------------------------------------------------------------------------------------------------------------A---KFPYS--GQNIGISWQSP--------PF-HSNSKRIKLIVGLW-FNEYKD--ANQSFIDS-YEEH-P---EGK--KIGH---FTMLVSDRAKRVGCAAI-RY------------------TD--GDR----GR--AFLMTCNYDF-TSVYT------EAIYRPGKPATNCSYRKSARYPGLCDWEYENEDSEESSEIGNELIDIPEIL-----------------------------------------------------------------------------------------------------------------------------------------
>Gene.28460::c9053_g1_i1_VG_Ma_ar_203::g.28460::m.28460_signalP_glandunique
-----MFQNKGSSVVFCVITVFAVV-NLPISF-ADSYYYC--DPE----------------------------------------------------------------------LCRIWNGTDYAY---VDHIGCE------------------NNATLSEDCPDDATMMLM-SPRRMNLILDLHNAARNKIAMGKI----------PGYE-TAENMPLLKWDPELEYLASLNVKTCR--------F-AHD--SCRNTA---KFPYS--GQNIGISWQSP--------PF-HSNSKRIKLIVGLW-FNEYKD--ANQSFIDS-YEEH-P---EGK--KIGH---FTMLVSDRAKRVGCAAI-RY------------------TD--GDR----GR--AFLMTCNYDF-TSVYT------EAIYRPGKPATNCSYRKSARYPGLCDWEYENEDSEESSEIGNELIDIPEIL-----------------------------------------------------------------------------------------------------------------------------------------
>Gene.35878::c8121_BT_Ma_ar_201_g1_i2::g.35878::m.35878_signalP
-----MFQNKGSSVVFCVITVFAVV-NLPISF-ADSYYYC--DPE----------------------------------------------------------------------LCRIWNGTDYAY---VDHIGCE------------------NNATLSEDCPEDATMMLM-SPRRMNLILDLHNAARNKIAMGKI----------PGYE-TAENMPLLKWDPELEYLASLNVKTCR--------F-AHD--SCRNTA---KFPYS--GQNIGISWQSP--------PF-HSNSKRIKLIVGLW-FNEYKD--ANQSFIDS-YEEH-P---EG---------------------------------------------------------------------------------------------------------------------------------------------------------------------------------------------------------------------------------------------------------------------------------
>Gene.35885::c8121_BT_Ma_ar_201_g1_i4::g.35885::m.35885_signalP
-----MFQNKGSSVVFCVITVFAVV-NLPISF-ADSYYYC--DPE----------------------------------------------------------------------LCRIWNGTDYAY---VDHIGCE------------------NNATLSEDCPEDATMMLM-SPRRMNLILDLHNAARNKIAMGKI----------PGYE-TAENMPLLKWDPELEYLASLNVKTCR--------F-AHD--SCRNTG---KFCEV--EQKRLT--------------------------------------------------------------------------------------------------------------------------------------------------------------------------------------------------------------------------------------------------------------------------------------------------------------------------------------------
>Gene.16488::c3975_BT_Eu_ru_202_g1_i1::g.16488::m.16488_signalP
------CNEVFDMMLLIAITTFLVIPNFVRSYRIGPYDYC--DAN----------------------------------------------------------------------LC-------FDG---RSHIACN------------------NSETFSSNCGNDYFLLPM-TNRMKNLILYWHNVCRNKIAKGTI----------NPYP-SAQRMSVLSWEDELEYLATLNVKRCK--------L-AHD--ECRNTR---KFKYV--GQNTGIRRTWP--------NY-EKYPESIKKIVHAW-FNEHEN--GNQTFIES-YGPH-PI--KQK--KIGH---FTAMISDKTVKVGCACI-LF------------------SN-KAAK----KN--SFLMTCNYSS-TNFLG------QAVYTPGDAASACKEGKSHRFEGLCSYKEKAWISPNTGLLE---------------------------------------------------------------------------------------------------------------------------------------------------
>Culex_qui_B0X6A2_HexDipCul
--------------MTAKFELLLLALFGSVALVLCQEDYC--NPD----------------------------------------------------------------------LC----------ESGVTHIGCN------------------AKNELSSEC-VEASKFTF-DDKLKKVLLDEHNNYRNQVAKKEL----------KWLP-RASNMVRMDWDDDLAYLAELNVNKCE--------F-EHD--KCHNTK---KYPDS--GQNIAMYGSSE---------DTVDAEATLKKLVQEW-WDERHF--AGPKLIKK-LY-------MKE--KALH---FTMLVRSNASRVGCAMI-KY------------------KK-GDNT--------WVQLVCNYSY-TNMIG------TPVYGHG-------------------------------------------------------------------------------------------------------------------------------------------------------------------------------------
>Gene.5269::c1271_BT_Eu_ru_202_g1_i1::g.5269::m.5269_signalP
----------------MKATLIYLQFAIFAPVAVYSYEYCKYEKK----------------------------------------------------------------------LC------DTPANEPPKHVAC-------------------NPDQLIDPEVTNNELVPM-TSKLREIIISAHNTYRNEIACGKII-----DVNNETFP-QASKMQQVDWDYELEYVSRLHALRCT--------F-KHD--KCRNTH---RFPVS--GQNLAVTTTSD--------KAKPKIVDNIKKLIKMW-YEEYKD--ATVDNMRG-KISDEQKE-KGV--VIGH---FTVLVNEKVDKIGCSYN-VC------------------YR-SKSRKV------RYLLTCNYSY-TNMRG------HSSYTFGEATSECGDFKKSTSSKYECLCE---------------------------------------------------------------------------------------------------------------------------------------------------------------
>Gene.10594::c3877_BT_Ma_ar_201_g1_i1::g.10594::m.10594_signalP
------------------MKAILIYSLFLAAATVYSYEYCKYEKK----------------------------------------------------------------------LC------DTRDNEPPKHIAC-------------------NPDQLSDPEVTSYELVPM-TSKLREDIVSAHNTYRNEIACGKIK-----DVNNEPFP-QASKMQQVEWDYELEYVSRLHALRCT--------F-KHD--KCRNTH---RFPLG--GQNLAVLTKHE--------KAKATIVDNIKKLIRLW-YEEYKV--AIVDNIRG-KVTDEQKE-KGV--VIGH---FTVLVNEKVDKVGCSYN-VC------------------YR-PKSHKV------RHLLTCNYSY-TNMRG------SSSYTSGEATSKCGDFNKTASSKYECLCA---------------------------------------------------------------------------------------------------------------------------------------------------------------
>Gene.68277::c8738_BT_Eu_ru_202_g1_i1::g.68277::m.68277_signalP
----------------MFSVSYVLAFLIIQQFPSFGYEYCAYQEE-----------------------------------------------------------------------------------------------------LCKGGQHVVCVATNHDRMDRAPVVPAI-TSKLREDILIQHNEYRDKVACGEVY-----DESDLPYP-QAAKMHMLTWDFELEYLARTVTSECI--------T-GET--FCQNTF---RFRSV--GQNHGIVDMAI------KKNSEMKPGVHLEEQIDSW-FEKHIN--INSSNINNFNVKDFEYVDFIMCAQRTS---FLLMVSDQVKQVGCSIS-YC------------------KQ-DNLW--------NIQSVCNYSK-DLVLG------KPVYKVGKPASECEKRSEKFSCLC------------------EGETKSI----------RDFENVS--------------------------------------------------------------------------------------------------------------------------
>Gene.68281::c8738_BT_Eu_ru_202_g1_i2::g.68281::m.68281_signalP
----------------MFSVSYVLAFLIIQQFPSFGYEYCAYQEE-----------------------------------------------------------------------------------------------------LCKGGQHVVCVATNHDRMDRAPVVPAI-TSKLREDILIQHNEYRDKVACGEVY-----DESDLPYP-QAAKMHMLTWDFELEYLARTVTSECI--------T-GET--FCQNTF---RFRSV--GQNHGIVDMAI------KKNSEMKPGVHLEEQIDSW-FEKHIN--INSSNINNFNVKDFEYVDFIMCAQRTS---FLLMVSDQVKQVGCSIS-YC------------------KQ-DNLW--------NIQSVCNYSK-DLVLG------KPVYKVGKPASECEKRSEKFSCLCGKPQTALHIVILIKVIILQKEKRNLFVISRMYLRTRDISYCRNKLYSSILYFSIRLRK----------------------------------------------------------------------------------------------------------
>Gene.45575::c9142_BT_Ma_ar_201_g1_i2::g.45575::m.45575
-----------------------------------------------------------------------------------------------------------------------------------------------------------------------------------------------------------------------------------------MTSRCL--------A-GET--FCQNTF---RFRNV--GQNQGVVDMAV------KTHAEMKPGIHLEEQIDSW-FEKHII--IDAKQIKHFNNADFDYIDFIMYAQRTS---FLLMVHDQAKQVGCSIS-YC------------------KQ-DKLW--------NIQIVCNYSK-YLVFK------KPVYKAGIPASECETKSKIFPCLC------------------EGETKSI----------HDYENATYH------------------------------------------------------------------------------------------------------------------------
>Gene.45568::c9142_BT_Ma_ar_201_g1_i1::g.45568::m.45568_signalP
----------------MSSIRYMLAFVILHQFPALGYEYCAYQEE-----------------------------------------------------------------------------------------------------LCKDAQHVVCAAPQQDSMDRDPVVPVI-TTKMREAILSQHNYYRNKVACGEVY-----DFFDHQYP-QAAKMHMLTWDFELEYLARTMTSRCL--------A-GET--FCQNTF---RFRNV--GQNQGVVDMAV------KTHAEMKPGIHLEEQIDSW-FEKHII--IDAKQIKHFNNADFDYIDFIMYAQRTS---FLLMVHDQAKQVGCSIS-YC------------------KQ-DKLW--------NIQIVCNYSK-YLVFK------KPVYKAGIPASECETKSKIFPCLC------------------EGETKSI----------HDYENATYH------------------------------------------------------------------------------------------------------------------------
>Gene.45576::c9142_BT_Ma_ar_201_g1_i2::g.45576::m.45576_signalP
----------------MSSIRYMLAFVILHQFPALGYEYCAYQEE-----------------------------------------------------------------------------------------------------LCKDAQHVVCAAPQQDSMDRDPVVPVI-TTKMREAILSQHNYYRNKVACGEVY-----DFFDHQYP-QAAKMHMLV--------------------------------------------------------------------------------------------------------------------------------------------------------------------------------------------------------------------------------------------------------------------------------------------------------------------------------------------------------------------------------------------------
>Ctenocephalides__fel_Q9NH66_HexSip
-------SLLSSIIIVVFSVWLSVIFAVNVKPKPNQDDYCNLNCT--------------------------------------------------------------------------------------------------------NGPNVGCTKPDVPRDCQNFKLVNI-TERMKKAFLNAHNRKRRLVAAGKGL-----LKDGVHTP-IAAKMPNLTWNIALAKLAEYNVKQCE--------M-KHDCAKT-------RHGHT--GQNLFFYGTTL---------SPIKNSTIAKMAVDGW-YAESKD--TRLEDIKK-LTTIYP---NGK--PIGH---YTQLIWGNTTKVGCAVS-TY------------------KK-HSNGNMFN----MTLVACNYR-GGNMLE------EAVYQIK-------------------------------------------------------------------------------------------------------------------------------------------------------------------------------------
>Gene.6399::c1542_BT_Eu_ru_202_g1_i2::g.6399::m.6399
------------------------------------------------------------------------------------------------------------------------------------------------------------------------------------------NGIR-------------------------------------------------------------------------KKTATHSPQNFKVVHQLR-----SAKRSKFFPPKFIATVLQEW-YSEKNL--MKPPRIFK-N--------FGSFQSSNN---FTQLAWASTYRIGCAVA-RD------------------GE-------------YYILICNYYPYRSFYM-----NKYAYRYGKPVTLCPNMAPLQDVKFKNLCTGDDRGHRIEENLAMIIVF---------------------------------------------------------------------------------------------------------------------------------------------
>Gene.6394::c1542_BT_Eu_ru_202_g1_i1::g.6394::m.6394_signalP
-----------MEEFGFRAFLLNLILIFLLSADLINGYSIAFNKS-----------------------------------------------------------IIIDEGRSYC--------ELSCGLLAMEHTLCNA-----------------NDTYVSKACKDNFHLYNLDKDSLKTDLLEGHNGLRNRIAGRM----------------NVSDMRILNWDPELSRMASVWIRSCR----------GQEKDPCTDVYVWYRKTATHSPQNFKVVHQLR-----SAKRSKFFPPKFIATVLQEW-YSEKNL--MKPPRIFK-N--------FGSFQSSNN---FTQLAWASTYRIGCAVA-RD------------------GE-------------YYILICNYYPYRSFYM-----NKYAYRYGKPVTLCPNMAPLQDVKFKNLCTGDDRGHRIEENLAMIIVF---------------------------------------------------------------------------------------------------------------------------------------------
>Gene.30113::c7405_BT_Ma_ar_201_g1_i1::g.30113::m.30113_signalP
-----------MEGSGFRALLLKLILIFVLSADLVNGYTSNFNKS-----------------------------------------------------------VVLQEVNSYCDLHCYHDSNITKETKHGPHTLCNT-----------------NDTYVSETCKGNFHEYDLDKNSLKIDLLDGHNGLRNRIARRM----------------NVSDMRKLTWDSELSRMASIWIRSCK----------GLEEDPCASYMV--FYTKE--GQQILAQEKLKIHQLRTAKRSKFFPPEFISNLISGW-YLEKNL--MKSPRIAR-N--------YGSFQVSNN---FTQLAWASTYRIGCAVA-RD------------------GE-------------FYILICNYFPYRNRST-----NEPAFRYGKPVSLCPNMAPLQDVKFENLCIGDEEGHRIQANAAIIITLFLIAVLNK-------------------------------------------------------------------------------------------------------------------------------------
>Glycera_dib_contig_38204_minus2_AnnPol
----TVCDPGGTQTIPSARRLTRLVESSVYQGSNESTAYSSTTRQ--------------------------------------------------------------------------------------------PEISETAMAGLVFLAAWCALLLYLPAPSVSHLIIPL-TSSDKQKIVDAHNDYRREE--------------------TSSDMQFMEWDEDLAYGAGLLAGTCE--------N-DHAYLIWEGMP---FTEAV--GQNLFASSSDY----------------GPTWPLEHW-WSERFY--YNYATTDC-----------SW--MCYH---YTQMAWWSNDKIGCAKV-LC------------------EPLFTPGQGYQSH--MYYFVCDYAPGGNYVN------QWPYEEG-------------------------------------------------------------------------------------------------------------------------------------------------------------------------------------
>Danaus_ple_G6DTR9_HexLep
------------------------------------------------------------------------------------------------------------------------------------------------------------------------MEARL-SSEDKTRIIERLNRRRSETAVGLSK-----------LP-PAGDMLKLRWVEELAREAERWANQCR-----PPNS-PEEQDLCRDLY---SITV---GQCVASVVGEA-------------PGLRPETMVDMW-FMQNKY--YRGNVTSY-LPSED----GAN--SYDD---FAQMIWSRTYMVGCGRS-RF------------------MT-DWRGRLRT----VERLVCNFAPRGPAIY------RPLWSPS-------------------------------------------------------------------------------------------------------------------------------------------------------------------------------------
>Gene.144484::c37151_BT_Eu_ru_202_g1_i1::g.144484::m.144484
-------------MNFKLCFLGIFIFSELALQSIQAYRYTMFDFD--------------------------------------------------------------------------------------VHNLCNTKKCIWKNS--SYNHITCLRRPSPKCLAKGYSPIKV-KHKTKLFMLMGINGIRNRVAGRL----------------RIANMNILHWDRYLAQMAEKSLYLCD--------L-FPPYCDFIYSE---EYTV---GQTSKYVNSPP-------------KHEWYVFPIRSW-YFEMKN--RGPRRPKSIADL------KRQFKFYDN---FTQLIWPTSEFVGCAAV-RF------------------TG-------------AYMMSCYFHPRLNFTS-----FDQSFIEGYPCTKCSEDRSTCSREFIKLCGLDLKLIEEDDSAANLILNWSIILFWFLVLYIIK------------------------------------------------------------------------------------------------------------------------------
>Gene.69511::c11120_BT_Ma_ar_201_g1_i1::g.69511::m.69511
--------------------------------------------------------------------------------------------------------------------------------------------------------------------------------------------------------------------------------------------------------------MITDSE---EYTV---GQTLMHAKIPP-------------IQEWYVYPIRTW-YFEMNN--RGPKPPKSIADL------KRQFHIYND---FTQLIWPTSEFVGCAAA-RL------------------SR-------------GYLMTCFFHPRFNFTD-----FDQNFIEGHPCT---------------------------------------------------------------------------------------------------------------------------------------------------------------------------------
>Gene.69518::c11120_BT_Ma_ar_201_g1_i3::g.69518::m.69518
--------------------------------------------------------------------------------------------------------------------------------------------------------------------------------------------------------------------------------------------------------------MITDSE---EYTV---GQTLMHAKIPP-------------IQEWYVYPIRTW-YFEMNN--RGPKPPKSIADL------KRQFHIYND---FTQLIWPTSEFVGCAAA-RL------------------SR-------------GYLMTCFFHPRFNFTD-----FDQNFIEGHPCT---------------------------------------------------------------------------------------------------------------------------------------------------------------------------------
>Gene.69522::c11120_BT_Ma_ar_201_g1_i4::g.69522::m.69522
---------------------------------------------------------------------------------------------------------------------------------------------------------------------------------------------------------------------------MKHWDRYLEEMAKHSLYNCK--------N-VKTICDFLYSE---EYTV---GQTLMHAKIPP-------------IQEWYVYPIRTW-YFEMNN--RGPKPPKSIADL------KRQFHIYND---FTQLIWPTSEFVGCAAA-RL------------------SR-------------GYLMTCFFHPRFNFTD-----FDQNFIEGHPCT---------------------------------------------------------------------------------------------------------------------------------------------------------------------------------
>Gene.69514::c11120_BT_Ma_ar_201_g1_i2::g.69514::m.69514_signalP
-------------MNFIYCLLGIFIFLELALQLSQAYRYTMFDFD--------------------------------------------------------------------------------------IHDLCNGKRCYFRRKIRTSYHVTCRTEPAQYCSSRGYSPIKM-DHKAKLFSLMGINGIRNRVAGRL----------------HIANMNILHWDRYLEEMAKHSLYNCK--------N-VKTICDFLYSE---EYTV---GQTLMHAKIPP-------------IQEWYVYPIRTW-YFEMNN--RGPKPPKSIADL------KRQFHIYND---FTQLIWPTSEFVGCAAA-RL------------------SR-------------GYLMTCFFHPRFNFTD-----FDQNFIEGHPCTQCSDERPTCSRQLIKLCGLDLKLMEEEGSAANLIFKWKIILLLLCFLVLYII-----------------------------------------------------------------------------------------------------------------------------
>Glycera_dib_contig_52247_plus1_AnnPol
------------------MLALLILGCLLAPLTVEGNWCEDMEAS----------------------------------------------------------------------QNWFICKDNKQPWCIHPSLQCDGTPKCQDGSDEQNCEDKGAGKKPPEATHRSSSTMCEGCTSFERKILDKHNALRRLE--------------------PASNMNELQWSAAAAQQAAAWAAQCK--------Y-PKLGEFPHGMM---EPDY---GQNVARSSYPN------------LSEDDIVDLVQLF-YDEKSD--YDYDSNSC-T--------PGA--KCGH---YTAMTQAYEREMGCAYT-TC------------------NR-NGVE--------FYNLVCDYRPWPNWKV-WNLAIEQPFRKG-------------------------------------------------------------------------------------------------------------------------------------------------------------------------------------
>Glycera_dib_contig_52248_plus3_AnnPol
------------------MLALLILGCLLAPLTVEGNWCEDMEAS----------------------------------------------------------------------QNWFICKDNKQPWCIHPSLQCDGTPKCQDGSDEQNCEDKGAGKKPPEATHRSSSTMCEGCTSFERKILDKHNALRRLE--------------------PASNMNELQWSAAAAQQAAAWAAQCK--------Y-PKLGEFPHGMM---EPDY---GQNVARSSYPN------------LSEDDIVDLVQLF-YDEKSD--YDYDSNSC-T--------PGA--KCGH---YTAMTQAYEREMGCAYT-TC------------------NR-NGVE--------FYNLVCDYRPWPNWKV-WNLAIEQPFRKG-------------------------------------------------------------------------------------------------------------------------------------------------------------------------------------
>DMPC15197540_Xibalb_tul_Cru_BTVG
------VGAQPAARPDTTKASIFYIPRLTSPACAAQPHYS----------------------------------------------------------------------------------------------------------------------EQARRSQRTVAMPDAYVEAIRKDCLNAHNNYR-----------------------TLHGVSPLQWSEELANSAQSWAETLA------------EKGFLQYSE---QPGC---GENVCKVKLAD-------------NELSGDMIVSEW-YHEIRK--YN---------------------------------------------------------------------------------------------------------------------------------------------------------------------------------------------------------------------------------------------------------------------------------------------------
>Glycera_dib_contig_86080_minus2_AnnPol
--------------------KIYIATECDLKETQDV------------------------------------------------------------------------------------------------------------------------------AVEVLAACASTDARQHYMHSLSGHGEARQLHVRV-----------------RSPGQQHYVCLHRPPGQVSRHHRTCQ--------Y-NHSSTRSVRRPS--THDQT--GYNVAIGQLTE---------VIVSNSMDWNNVMQKWGSDERPN--FEYGVGAA----------DGT--TVDH---YVQMINARTTHIGCGYA-EC------------------PS-VTGRRWDK----RQMYYCNYAPGMTAEE-----RLQPYGAS-------------------------------------------------------------------------------------------------------------------------------------------------------------------------------------

Chitinase.fasta
>Atta_col_KYM79475.1_HexHymFor
---------------------------------------------------------------------------------------------------------------------------------------------------------------------------------------------------------------------------------------------------------------------------------------------------------------------------------------------------------------------------------------------------------------------------------------------------------------------------------------------------------------------------------------------------------------------------------------------------------------------------------------------------------------------------------------------------------------------------------------------------------------------------------------------------------------------------------------------------------------------------------------------------------------------------------------------------------------------------------------------------------------------------------------------------------------------------------------------------------------------------------------------------------------------------------------------------------------------------------------------------------------------------------------------------------------------------------------------------------------------------------------------------------------------------------------------------------------------------------------------------------------------------------------------------------------------------------------------------------------------------------------------------------------------------MVNQIPVPQAKYELLTNIRQP-----RW------------------------------RTQ--VVCLTLSF-LI----VGVLFITRA----WFGI-----------------------------LLLKSPRT----NRFVEEHID------DAKIATWLRRARMYAES----------TKENQNA--DRNTSVS--------------------------------------ASEQHRHDTNGQVLVCYYTIPGDL-NTSWELSPSHIDP--HICTHI-------IVGFAGV-VNNTL-------------DIGDD---APVYERVVALKNLEPNLKVMISA-GGNNE---------L------HNGFSEMVKNHANRKKFIQSVLNITKTFRLDGFDVDWEFPAW-------------------------L-GA--DE-REKIHFAQLLQELRKEFDHSGQK-----LILTVAVAAPQAIVDQS-YSIPEMAEHIDFINLMSYDYHFYV-WYFPV---------TDLNAPLFPRCT----------E---TGY-LSTLNVNFSAQYWIAKGMPREKIVIGIPAYGHTY-KLDNP----VNH-G----LQAPA----SGFG----KLG----VKGFVSYPTICQFLKS------------GAESVFNK-ESRVPYAF---------KDR-------E----WISYDNEESVSYKNM-WIRTNGFKGAMILSLNVD--------------------------------------------------------------------------------------------------------------------------------------------------------------------------------------------------------------------------------------------------------------------------------------------------------------------------------------------------------------------------------------------------------------------------------------------------------------------------------------------------------------------------------------------------------------------------------------------------------------------------------------------------------------------------------------------------------------------------------------------------------------------------------------------------------------------------------------------------------------------------------------------------------------------------------------------------------------------------------------------------------------------------------------------------------------------------------------------------------------------------------------------------------------------------------------------------------------------------------------------------------------------------------------------------------------------------------------------------------------------------------------------------------------------------------------------------------------------------------------------------
>Trachymyrmex_sep_KYN32173.1_HexHymFor
---------------------------------------------------------------------------------------------------------------------------------------------------------------------------------------------------------------------------------------------------------------------------------------------------------------------------------------------------------------------------------------------------------------------------------------------------------------------------------------------------------------------------------------------------------------------------------------------------------------------------------------------------------------------------------------------------------------------------------------------------------------------------------------------------------------------------------------------------------------------------------------------------------------------------------------------------------------------------------------------------------------------------------------------------------------------------------------------------------------------------------------------------------------------------------------------------------------------------------------------------------------------------------------------------------------------------------------------------------------------------------------------------------------------------------------------------------------------------------------------------------------------------------------------------------------------------------------------------------------------------------------------------------------------------MVNQIPVPQAKYELLTNIRQP-----RW------------------------------RTQ--VVCLTLSF-LI----VGVLFITRA----WFGI-----------------------------LLLKSPRT----NRFVEEHID------DAKIATWLRRARMYAES----------TKENQNA--DRNTSVS--------------------------------------ASEQHRYDTTGQVLVCYYTIPGDL-NTSWELSPSHIDP--HICTHI-------IVGFASV-VNNTL-------------DIGDD---APVYERVVALKNLEPNLKVMISA-GGNNE---------L------HNGFSEMVKNHANRKKFIQSVLNITKTFHLDGFDVDWEFPAW-------------------------L-GA--DE-REKIHFAQLLQELRKEFDRSGQK-----LILTVAVAAPQAIVDQS-YSIPEMAEHIDFINLMSYDYHFYV-WYFPV---------TDLNAPLFPRCT----------E---TGY-LSTLNVNFSAQYWIAKGMPREKIVIGIPAYGHTY-KLDNP----MNH-G----LQAPA----SGFG----KLG----VKGFVSYPTICQFLKS------------GAESVFNK-ESHVPYAF---------KDR-------E----WISYDNEESVSYKSM-WIRTNGFKGAMILSLNVD--------------------------------------------------------------------------------------------------------------------------------------------------------------------------------------------------------------------------------------------------------------------------------------------------------------------------------------------------------------------------------------------------------------------------------------------------------------------------------------------------------------------------------------------------------------------------------------------------------------------------------------------------------------------------------------------------------------------------------------------------------------------------------------------------------------------------------------------------------------------------------------------------------------------------------------------------------------------------------------------------------------------------------------------------------------------------------------------------------------------------------------------------------------------------------------------------------------------------------------------------------------------------------------------------------------------------------------------------------------------------------------------------------------------------------------------------------------------------------------------------
>Cyphomyrmex_cos_KYN01040.1_HexHymFor
---------------------------------------------------------------------------------------------------------------------------------------------------------------------------------------------------------------------------------------------------------------------------------------------------------------------------------------------------------------------------------------------------------------------------------------------------------------------------------------------------------------------------------------------------------------------------------------------------------------------------------------------------------------------------------------------------------------------------------------------------------------------------------------------------------------------------------------------------------------------------------------------------------------------------------------------------------------------------------------------------------------------------------------------------------------------------------------------------------------------------------------------------------------------------------------------------------------------------------------------------------------------------------------------------------------------------------------------------------------------------------------------------------------------------------------------------------------------------------------------------------------------------------------------------------------------------------------------------------------------------------------------------------------------------MVNQIPVPQAKYELLTNIRQP-----RW------------------------------RTQ--IVCLTLSF-LI----VGVLFITRA----WFGI-----------------------------LTLKSSRT----NKFVEEHID------DAKIATWLRRARMYAES----------TKENQNA--DRNTSVS--------------------------------------ASEQHRHDTTGQVLVCYYTIPGDL-NTSWELSPSHIDP--HICTHI-------IVGFASV-VNNML-------------DIGDN---APVYERVVALKNLEPNLKVMISA-GGNNE---------L------HNGFSKMVKNHANRKRFIQSVLNITKTFHLDGFDVDWEFPAW-------------------------L-GA--DE-REKIHFAQLLQELRKEFDRSGQK-----LILTVAVAAPQAIVDQS-YSIPEMAEHIDFINLMSYDYHFYV-WYFPV---------TDLNAPLFPRHT----------E---TGY-LSTLNINFSAHYWIAKGMPREKIVIGIPAYGHTY-KLDNP----LNH-G----IQAPA----NGFG----KLG----VKGFVSYPTICQFLKS------------GAGGFFNE-ESRVPYAF---------KGT-------E----WISYDDEESVSYKSM-WIRTNGFKGAMILSLNVD--------------------------------------------------------------------------------------------------------------------------------------------------------------------------------------------------------------------------------------------------------------------------------------------------------------------------------------------------------------------------------------------------------------------------------------------------------------------------------------------------------------------------------------------------------------------------------------------------------------------------------------------------------------------------------------------------------------------------------------------------------------------------------------------------------------------------------------------------------------------------------------------------------------------------------------------------------------------------------------------------------------------------------------------------------------------------------------------------------------------------------------------------------------------------------------------------------------------------------------------------------------------------------------------------------------------------------------------------------------------------------------------------------------------------------------------------------------------------------------------------
>Polistes_can_XP_014608162.1_HexHymVes
---------------------------------------------------------------------------------------------------------------------------------------------------------------------------------------------------------------------------------------------------------------------------------------------------------------------------------------------------------------------------------------------------------------------------------------------------------------------------------------------------------------------------------------------------------------------------------------------------------------------------------------------------------------------------------------------------------------------------------------------------------------------------------------------------------------------------------------------------------------------------------------------------------------------------------------------------------------------------------------------------------------------------------------------------------------------------------------------------------------------------------------------------------------------------------------------------------------------------------------------------------------------------------------------------------------------------------------------------------------------------------------------------------------------------------------------------------------------------------------------------------------------------------------------------------------------------------------------------------------------------------------------------------------------------MHQ----------------------------------------------------------------------------------------------------------------------------------------------------------------------------------NKDT--DINISID---------------------------------------YKRQSNNSTEKFVVCYYTIPENW-STKWDLSPIQIDP--YICTHI-------IVGFASI-TNCSV-------------DMGVD---EWAYAEVVNIKNDNPSLKVMISIGGGGDE---------A------NSGFSDMIKNHANRKQFIRSVLNVTEKLNFDGLDLDWEFPTW-------------------------S-TG--KE-KEKIHFAQLIQEIRKEFDRSRRK-----LILSVAVGAPQAIIDQC-YIVPNMAEHVDFINLMSYDYHFFE-KYFPV---------TDLNAPLFPNNM----------E---LGY-LSKLNVNFSAHYWVTKKMPRDKIVVGIPMYGHSY-KLDNP----LNH-K----LLAPA----IGFG----QLG----SKGFVSYSTICQFLDS------------GAISVFEN-TSKVPYAY---------KDY-------E----WISYDDNHSIYYKTK-WILDNNFKGAMVFSLNVD--------------------------------------------------------------------------------------------------------------------------------------------------------------------------------------------------------------------------------------------------------------------------------------------------------------------------------------------------------------------------------------------------------------------------------------------------------------------------------------------------------------------------------------------------------------------------------------------------------------------------------------------------------------------------------------------------------------------------------------------------------------------------------------------------------------------------------------------------------------------------------------------------------------------------------------------------------------------------------------------------------------------------------------------------------------------------------------------------------------------------------------------------------------------------------------------------------------------------------------------------------------------------------------------------------------------------------------------------------------------------------------------------------------------------------------------------------------------------------------------------
>Gene.120961::c13578_BT_Eu_ru_202_g1_i1::g.120961::m.120961
-----------------------------------------------------------------------------------------------------------------------------------------------------------------------------------------------------------------------------------------------------------------------------------------------------------------------------------------------------------------------------------------------------------------------------------------------------------------------------------------------------------------------------------------------------------------------------------------------------------------------------------------------------------------------------------------------------------------------------------------------------------------------------------------------------------------------------------------------------------------------------------------------------------------------------------------------------------------------------------------------------------------------------------------------------------------------------------------------------------------------------------------------------------------------------------------------------------------------------------------------------------------------------------------------------------------------------------------------------------------------------------------------------------------------------------------------------------------------------------------------------------------------------------------------------------------------------------------------------------------------------------------------------------------------------------------------------------------------------------------------------------------------------------------------------------------------------------------------------------------------------------------------------------------------------------------------------------------------------------------------------------------------------------------------------------------------------------CLDGIDLDWEFPNS-------------------------------RK-SERLHFSQLLHEIRREYQRDHRT-----YLLTVAVAAPERL----------------------------------------------------------------------------------------------------------------------------------------------------------------------------------------------------------------------------------------------------------------------------------------------------------------------------------------------------------------------------------------------------------------------------------------------------------------------------------------------------------------------------------------------------------------------------------------------------------------------------------------------------------------------------------------------------------------------------------------------------------------------------------------------------------------------------------------------------------------------------------------------------------------------------------------------------------------------------------------------------------------------------------------------------------------------------------------------------------------------------------------------------------------------------------------------------------------------------------------------------------------------------------------------------------------------------------------------------------------------------------------------------------------------------------------------------------------------------------------------------------------------------------------------------------------------------------------------------------------------------------------------------------------------------------------------------------------------------------------------------------------
>Gene.1978::c719_BT_Ma_ar_201_g1_i1::g.1978::m.1978
-----------------------------------------------------------------------------------------------------------------------------------------------------------------------------------------------------------------------------------------------------------------------------------------------------------------------------------------------------------------------------------------------------------------------------------------------------------------------------------------------------------------------------------------------------------------------------------------------------------------------------------------------------------------------------------------------------------------------------------------------------------------------------------------------------------------------------------------------------------------------------------------------------------------------------------------------------------------------------------------------------------------------------------------------------------------------------------------------------------------------------------------------------------------------------------------------------------------------------------------------------------------------------------------------------------------------------------------------------------------------------------------------------------------------------------------------------------------------------------------------------------------------------------------------------------------------------------------------------------------------------------------------------------------------------------------------------------------------------------------------------------------------------------------------------------------------------------------------------------------------------------------------------------------------------------------------------------------------------------------------------------------------------------------------------------SEMVAQSSNRKIFIQSLVSVLEIYCLDGIDLDWEFPNS-------------------------------RK-SERLHFSQLLHEIRREYQRDHRT-----YLLTIAVAAPERLIFSA-YDVEAINSYTDFVNVMTFDYHFYT-KNSPI---------TG--------------------------------------------NLEKSAY---------------------------------------------------------------------------------------------------------------------------------------------------------------------------------------------------------------------------------------------------------------------------------------------------------------------------------------------------------------------------------------------------------------------------------------------------------------------------------------------------------------------------------------------------------------------------------------------------------------------------------------------------------------------------------------------------------------------------------------------------------------------------------------------------------------------------------------------------------------------------------------------------------------------------------------------------------------------------------------------------------------------------------------------------------------------------------------------------------------------------------------------------------------------------------------------------------------------------------------------------------------------------------------------------------------------------------------------------------------------------------------------------------------------------------------------------------------------------------------------------------------------------------------------------------------------------------------------------------------------------------------------------------------
>Gene.1980::c719_BT_Ma_ar_201_g1_i2::g.1980::m.1980
-----------------------------------------------------------------------------------------------------------------------------------------------------------------------------------------------------------------------------------------------------------------------------------------------------------------------------------------------------------------------------------------------------------------------------------------------------------------------------------------------------------------------------------------------------------------------------------------------------------------------------------------------------------------------------------------------------------------------------------------------------------------------------------------------------------------------------------------------------------------------------------------------------------------------------------------------------------------------------------------------------------------------------------------------------------------------------------------------------------------------------------------------------------------------------------------------------------------------------------------------------------------------------------------------------------------------------------------------------------------------------------------------------------------------------------------------------------------------------------------------------------------------------------------------------------------------------------------------------------------------------------------------------------------------------------------------------------------------------------------------------------------------------------------------------------------------------------------------------------------------------------------------------------------------------------------------------------------------------------------------------------------------------------------------------------SEMVAQSSNRKIFIQSLVSVLEIYCLDGIDLDWEFPNS-------------------------------RK-SERLHFSQLLHEIRREYQRDHRT-----YLLTIAVAAPERLIFSA-YDVEAINSYTDFVNVMTFDYHFYT-KNSPI---------TGLNAPLYAGVS----------E---HTM-LHNLNINYTVNIWLSEGLDKRKAVIGLPTYGHSF-KLVNP----FNN---------------------------------------------------------------------------------------------------------------------------------------------------------------------------------------------------------------------------------------------------------------------------------------------------------------------------------------------------------------------------------------------------------------------------------------------------------------------------------------------------------------------------------------------------------------------------------------------------------------------------------------------------------------------------------------------------------------------------------------------------------------------------------------------------------------------------------------------------------------------------------------------------------------------------------------------------------------------------------------------------------------------------------------------------------------------------------------------------------------------------------------------------------------------------------------------------------------------------------------------------------------------------------------------------------------------------------------------------------------------------------------------------------------------------------------------------------------------------------------------------------------------------------------------------------------------------------------------------------------------------------------
>Gene.54349::c7879_BT_Eu_ru_202_g1_i1::g.54349::m.54349
---------------------------------------------------------------------------------------------------------------------------------------------------------------------------------------------------------------------------------------------------------------------------------------------------------------------------------------------------------------------------------------------------------------------------------------------------------------------------------------------------------------------------------------------------------------------------------------------------------------------------------------------------------------------------------------------------------------------------------------------------------------------------------------------------------------------------------------------------------------------------------------------------------------------------------------------------------------------------------------------------------------------------------------------------------------------------------------------------------------------------------------------------------------------------------------------------------------------------------------------------------------------------------------------------------------------------------------------------------------------------------------------------------------------------------------------------------------------------------------------------------------------------------------------------------------------------------------------------------------------------------------------------------------------------MSSEAK-----EKLLED--QPDQGRSNW------------------------------Q--------PRLL-LI----FGLCVTSCA----ALTAY----------------------------LVFSD---------FYQQRLDIPPKLVDVPLWYFTRSHRLEKSTSDKEANEKALEKYHKDK--EFPFTIDT------------------------------------DIIQKNSNHNAGKKLVCYYASPST--TDSRNLYPKSIDP--HLCTHI-------NIGVVSL-IEHRL-------------NIDH--KLNKMLNETKSLKGKNKNLKVLLWV-GGAD-----------------STGFPQMVENHANRKIFIRSLRDALKLYHLDGVDLDWEFPSA-------------------------------HK-KERQHFSQLLYEIRKEYQREHRN-----YLLTVAVAAPEGIVYFA-YDIRELNKYVDFVNVMTYDFHFYS-KSTPF---------TGLNAPLYARHN----------E---HSV-LSTLNLNYTVKFWESQGLYRDKIVVGLPTFGHSF-RLVNP----FNN-G----IGAPA----EDIG----RVGTY----GFATYSEICWFRQR----------NLYVTTIYDA-ETCSPYLY---------AGT-------E----WISYEDERSLECKAQ-YIKSNGFGGAMIFSLNTDDYGSHCNLN------LTENPNDK-------NSTFPLVRKIYSVLFDRES---------------------------------------------------------------------------------------------------------------------------------------------------------------------------------------------------------------------------------------------------------------------------------------------------------------------------------------------------------------------------------------------------------------------------------------------------------------------------------------------------------------------------------------------------------------------------------------------------------------------------------------------------------------------------------------------------DT-------------------------------------------------------------------------------------------------------------------------------------------------------------------------------------------------------------------------------------------------------------------------------------------------------------------------------------------------------------------------------------------------------------------------------------------------------------------------------------------------------------------------------------------------------------------------------------------------------------------------------------------NF-----------------------------------------------------------------------------------------------
>Gene.58313::c8192_g1_i1_VG_Eu_ru_204::g.58313::m.58313
---------------------------------------------------------------------------------------------------------------------------------------------------------------------------------------------------------------------------------------------------------------------------------------------------------------------------------------------------------------------------------------------------------------------------------------------------------------------------------------------------------------------------------------------------------------------------------------------------------------------------------------------------------------------------------------------------------------------------------------------------------------------------------------------------------------------------------------------------------------------------------------------------------------------------------------------------------------------------------------------------------------------------------------------------------------------------------------------------------------------------------------------------------------------------------------------------------------------------------------------------------------------------------------------------------------------------------------------------------------------------------------------------------------------------------------------------------------------------------------------------------------------------------------------------------------------------------------------------------------------------------------------------------------------------MSSEAK-----EKLLED--QPDQGRSNW------------------------------Q--------PRLL-LI----FGLCVTSCA----ALTAY----------------------------LVFSD---------FYQQRLDIPPKLVDVPLWYFTRSHRLEKSTSDKEANEKALEKHHKDE--EFPFTIDT------------------------------------DIIQKNSNHNAGKKLVCYYASPST--TDSRNLYPKSIDP--HLCTHI-------NIGVVSL-IEHRL-------------NIDH--KLNKMLNETKSLKGKNKNLKVLLWV-GGAD-----------------STGFPQMVENHANRKIFIRSLRDALKLYHLDGVDLDWEFPSA-------------------------------HK-KERQHFSQLLYEIRKEYQREHRN-----YLLTVAVAAPEGIVYFA-YDIRELNKYVDFVNVMTYDFHFYS-KSTPF---------TGLNAPLYARHN----------E---HSV-LSTLNLNYTVKFWESQGLYRDKIVVGLPTFGHSF-RLVNP----FNN-G----IGAPA----EDIG----RVGTY----GFATYSEICWFRQR----------NLYVTTIYDA-ETCSPYLY---------AGT-------E----WISYEDERSLECKAQ-YIKSNGFGGAMIFSLNTDDYGSHCNLN------LTENPNDK-------NSTFPLVRKIYSVLFDRES---------------------------------------------------------------------------------------------------------------------------------------------------------------------------------------------------------------------------------------------------------------------------------------------------------------------------------------------------------------------------------------------------------------------------------------------------------------------------------------------------------------------------------------------------------------------------------------------------------------------------------------------------------------------------------------------------DT-------------------------------------------------------------------------------------------------------------------------------------------------------------------------------------------------------------------------------------------------------------------------------------------------------------------------------------------------------------------------------------------------------------------------------------------------------------------------------------------------------------------------------------------------------------------------------------------------------------------------------------------NF-----------------------------------------------------------------------------------------------
>Gene.21292::c6130_BT_Ma_ar_201_g1_i2::g.21292::m.21292
---------------------------------------------------------------------------------------------------------------------------------------------------------------------------------------------------------------------------------------------------------------------------------------------------------------------------------------------------------------------------------------------------------------------------------------------------------------------------------------------------------------------------------------------------------------------------------------------------------------------------------------------------------------------------------------------------------------------------------------------------------------------------------------------------------------------------------------------------------------------------------------------------------------------------------------------------------------------------------------------------------------------------------------------------------------------------------------------------------------------------------------------------------------------------------------------------------------------------------------------------------------------------------------------------------------------------------------------------------------------------------------------------------------------------------------------------------------------------------------------------------------------------------------------------------------------------------------------------------------------------------------------------------------------------MSYGAK-----EKLLDN--QPDQGRSNW------------------------------R--------PRLL-LI----FGLCVASCA----ALTAY----------------------------LVFSG---------FYQQRLDIPPKLVDVPLWYFTRSHRIEKSTSDKEANEKALEKHHKDE--EFPFTIDT------------------------------------DIIQKNSNHDAGKKLVCYYASPST--TDSRNLYPKSIDP--HLCTHI-------NIGVVSL-IEHRL-------------NIDD--KLNKMLNETKSLKRQNKNLKVLLWV-GGAD-----------------SIGFPQMVENHANRKIFIRSLRDALKLYHLDGVDLDWEFPSA-------------------------------HK-KERQHFSQLLYEIRKEYQREHRD-----YLLTVAVAAPEGIVYFA-YDIRELNKYVDFVNIMTYDFHFYS-KSTPF---------TGLNAPLYARHN----------E---HSV-LSTLNLNYTVKFWESQGLYRDKIVVGLPTFGHSF-RLVNP----FNN-G----IGAPA----EDIG----RVGTF----GFATYSEVCWFRQR----------NLYVTTIYDA-ETCSPYLY---------AGT-------E----WISYEDERSLECKAQ-YIKANGFGGAMIFSLNTDDYGSHCNLN------LTENLNDK-------NSTFPLVRKIYSVLFDRES---------------------------------------------------------------------------------------------------------------------------------------------------------------------------------------------------------------------------------------------------------------------------------------------------------------------------------------------------------------------------------------------------------------------------------------------------------------------------------------------------------------------------------------------------------------------------------------------------------------------------------------------------------------------------------------------------DT-------------------------------------------------------------------------------------------------------------------------------------------------------------------------------------------------------------------------------------------------------------------------------------------------------------------------------------------------------------------------------------------------------------------------------------------------------------------------------------------------------------------------------------------------------------------------------------------------------------------------------------------NF-----------------------------------------------------------------------------------------------
>Gene.45193::c10777_g1_i1_VG_Ma_ar_203::g.45193::m.45193
---------------------------------------------------------------------------------------------------------------------------------------------------------------------------------------------------------------------------------------------------------------------------------------------------------------------------------------------------------------------------------------------------------------------------------------------------------------------------------------------------------------------------------------------------------------------------------------------------------------------------------------------------------------------------------------------------------------------------------------------------------------------------------------------------------------------------------------------------------------------------------------------------------------------------------------------------------------------------------------------------------------------------------------------------------------------------------------------------------------------------------------------------------------------------------------------------------------------------------------------------------------------------------------------------------------------------------------------------------------------------------------------------------------------------------------------------------------------------------------------------------------------------------------------------------------------------------------------------------------------------------------------------------------------------MSYGAK-----EKLLDN--QPDQGRSNW------------------------------R--------PRLL-LI----FGLCVASCA----ALTAY----------------------------LVFSG---------FYQQRLDIPPKLVDVPLWYFTRSHRIEKSTSDKEANEKALEKHHKDE--EFPFTIDT------------------------------------DIIQKNSNHDAGKKLVCYYASPST--TDSRNLYPKSIDP--HLCTHI-------NIGVVSL-IEHRL-------------NIDD--KLNKMLNETKSLKRQNKNLKVLLWV-GGAD-----------------SIGFPQMVENHANRKIFIRSLRDALKLYHLDGVDLDWEFPSA-------------------------------HK-KERQHFSQLLYEIRKEYQREHRD-----YLLTVAVAAPEGIVYFA-YDIRELNKYVDFVNIMTYDFHFYS-KSTPF---------TGLNAPLYARHN----------E---HSV-LSTLNLNYTVKFWESQGLYRDKIVVGLPTFGHSF-RLVNP----FNN-G----IGAPA----EDIG----RVGTF----GFATYSEVCWFRQR----------NLYVTTIYDA-ETCSPYLY---------AGT-------E----WISYEDERSLECKAQ-YIKANGFGGAMIFSLNTDDYGSHCNLN------LTENLNDK-------NSTFPLVRKIYSVLFDRES---------------------------------------------------------------------------------------------------------------------------------------------------------------------------------------------------------------------------------------------------------------------------------------------------------------------------------------------------------------------------------------------------------------------------------------------------------------------------------------------------------------------------------------------------------------------------------------------------------------------------------------------------------------------------------------------------DT-------------------------------------------------------------------------------------------------------------------------------------------------------------------------------------------------------------------------------------------------------------------------------------------------------------------------------------------------------------------------------------------------------------------------------------------------------------------------------------------------------------------------------------------------------------------------------------------------------------------------------------------NF-----------------------------------------------------------------------------------------------
>Gene.112317::c14520_BT_Ma_ar_201_g1_i1::g.112317::m.112317
----------------------------------------------------------------------------------------------------------------------------------------------------------------------------------------------------------------------------------------------------------------------------------------------------------------------------------------------------------------------------------------------------------------------------------------------------------------------------------------------------------------------------------------------------------------------------------------------------------------------------------------------------------------------------------------------------------------------------------------------------------------------------------------------------------------------------------------------------------------------------------------------------------------------------------------------------------------------------------------------------------------------------------------------------------------------------------------------------------------------------------------------------------------------------------------------------------------------------------------------------------------------------------------------------------------------------------------------------------------------------------------------------------------------------------------------------------------------------------------------------------------------------------------------------------------------------------------------------------------------------------------------------------------------------------------------------------------------------------------------------------------------------------------------------------------------------------------------------------------------------------------------------------------------------TGLKLVCYYEASASSELTN-TLYLNNVDP--HLCTHL-------NVGIVEI-AANRL-------IIDD--------RMKRSLEETKLLKKKNKDLKVLLWV-GGGTT-----------------------------------------------------------------------------------------------------------------------------------------------------------------------------------------------------------------------------------------------------------------------------------------------------------------------------------------------------------------------------------------------------------------------------------------------------------------------------------------------------------------------------------------------------------------------------------------------------------------------------------------------------------------------------------------------------------------------------------------------------------------------------------------------------------------------------------------------------------------------------------------------------------------------------------------------------------------------------------------------------------------------------------------------------------------------------------------------------------------------------------------------------------------------------------------------------------------------------------------------------------------------------------------------------------------------------------------------------------------------------------------------------------------------------------------------------------------------------------------------------------------------------------------------------------------------------------------------------------------------------------------------------------------------------------------------------------------------------------------------------------------------------------------------------------------------------------------------------------------------------------------------------
>Tityus_bah_JAG85187.1_CheSco
------------------------------------------------------------------------------------------------------------------------------------------------------------------------------------------------------------------------------------------------------------------------------------------------------------------------------------------------------------------------------------------------------------------------------------------------------------------------------------------------------------------------------------------------------------------------------------------------------------------------------------------------------------------------------------------------------------------------------------------------------------------------------------------------------------------------------------------------------------------------------------------------------------------------------------------------------------------------------------------------------------------------------------------------------------------------------------------------------------------------------------------------------------------------------------------------------------------------------------------------------------------------------------------------------------------------------------------------------------------------------------------------------------------------------------------------------------------------------------------------------------------------------------------------------------------------------------------------------------------------------------------------------------------------------------------------------------------------------------------------------------------------------------------------------------------------------------------------------------------------------------------------------------------------MPNTQSKKVACYYV-WN--RMKKGTLMPDDVDP--YICTHI-------LMGFSSV-ENSTL---VPTQPKDV-----------EGYKLIVSLKKKNPNLKVMLSS-GG-------------------GREFSEAASSAENRTKFINSTYELLSKYGFDGFDIDWEFPAW-------------------------N-GL--PA-MDRINFILLLKELRLADKQDK-------YILSVAVAAPKTVIDVS-YDIPNMAKYVDFINLMSYDYHDYS-WYMPF---------TGHNSPLFKRSV----------E---SGY-FATLNTAWSAQYWVEKGLPRSKLLVGIPTYSHSY-KLVVP----FMH-G----FDAAA----VGNG------------LGELSYSEVCDF--------------------------------------------------------------------------------------------------------------------------------------------------------------------------------------------------------------------------------------------------------------------------------------------------------------------------------------------------------------------------------------------------------------------------------------------------------------------------------------------------------------------------------------------------------------------------------------------------------------------------------------------------------------------------------------------------------------------------------------------------------------------------------------------------------------------------------------------------------------------------------------------------------------------------------------------------------------------------------------------------------------------------------------------------------------------------------------------------------------------------------------------------------------------------------------------------------------------------------------------------------------------------------------------------------------------------------------------------------------------------------------------------------------------------------------------------------------------------------------------------------------------------------------------------------------------------------------------
>Rhodnius_neg_A0A0P4VGW21_HexHetTri
---------------------------------------------------------------------------------------------------------------------------------------------------------------------------------------------------------------------------------------------------------------------------------------------------------------------------------------------------------------------------------------------------------------------------------------------------------------------------------------------------------------------------------------------------------------------------------------------------------------------------------------------------------------------------------------------------------------------------------------------------------------------------------------------------------------------------------------------------------------------------------------------------------------------------------------------------------------------------------------------------------------------------------------------------------------------------------------------------------------------------------------------------------------------------------------------------------------------------------------------------------------------------------------------------------------------------------------------------------------------------------------------------------------------------------------------------------------------------------------------------------------------------------------------------------------------------------------------------------------------------------------------------------------------------M-----------------------------------------------------------------------------------------------------------------------------------------------------------------------------------------------------------------------------------------------ANPFRIVCYYVTPSNL-TRSRDLPPNSVDP--YLCTHI-------IIGFAII-QNATI---QTRSPTDI-----------QIYKTIVNLKNVNPQLKVLISV-EDFSS----------------DGEFAKMVSSDELRTKFATNTLIFLNSTGFDGVDLDWEFPSW-------------------------P-NA--DL-IQVRNYTLLLKKFRHLINNSYMSSNK-DFVLSVAVAAPELIMRQS-YEIQQMSEQVEFVNLMSYDYHLYS-QYLPL---------TGPNAPLYQRNA----------E---EGY-METLNTNWSATHWVEWGMPWTKINVGIPTFGHSF-RLINE----DNN-G----WNAPA----SGIG----KEG---KGDGFVSYPEACKFIQN----------P-STTHVFDE-EYEVPYAY---------NGK-------E----WISYDSPVSVELKAR-YVKNNKFGGAMIYSLNCD--------------------------------------------------------------------------------------------------------------------------------------------------------------------------------------------------------------------------------------------------------------------------------------------------------------------------------------------------------------------------------------------------------------------------------------------------------------------------------------------------------------------------------------------------------------------------------------------------------------------------------------------------------------------------------------------------------------------------------------------------------------------------------------------------------------------------------------------------------------------------------------------------------------------------------------------------------------------------------------------------------------------------------------------------------------------------------------------------------------------------------------------------------------------------------------------------------------------------------------------------------------------------------------------------------------------------------------------------------------------------------------------------------------------------------------------------------------------------------------------------
>Bactrocera_ole_XP_014089945.1_HexDipTep
---------------------------------------------------------------------------------------------------------------------------------------------------------------------------------------------------------------------------------------------------------------------------------------------------------------------------------------------------------------------------------------------------------------------------------------------------------------------------------------------------------------------------------------------------------------------------------------------------------------------------------------------------------------------------------------------------------------------------------------------------------------------------------------------------------------------------------------------------------------------------------------------------------------------------------------------------------------------------------------------------------------------------------------------------------------------------------------------------------------------------------------------------------------------------------------------------------------------------------------------------------------------------------------------------------------------------------------------------------------------------------------------------------------------------------------------------------------------------------------------------------------------------------------------------------------------------------------------------------------------------------------------------------------------------MEI--------------------------------------------------------------PLKLLL-LS----LTLTAA----------------------------------------FTSI-------------------------------------------------------------------------------------------------------------AANEQPARIVCYFSNWAVYRPGVGRYGLEDVPA--DLCTHL-------VYSFIGL-NDKSW----EVLVIDPDLDVEQ-----DGFRKFTQLRQKHPNLKLQVAV-GGWAE---------G------GSKYSQMVAVRERRLSFIRSVVQFMKEYNFDGFDLDWEYPGAT-----------------------DR-GG--TF-GDKDKFLYFVQELRRAFVREGRG-----WEITMAVPVAKFRLQEG-YHVPELCELLDAIHAMTYDLRG---NWAGF---------ADVHSPLYKRKH----------D---QWA-YEKLNVNDGLALWEEMGCPANKLVVGVPFYGRTY-TLSSS----NKNYN----MGTYIN-KEAGGG----APGPYTNASGFLAYYEICTEVQDAA--------K-GWTVKWDE-QGMVPYTY---------KDT-------Q----WVGYEDEKSVQIKMD-YIKQKGYAGAMTWAIDMD--------------------------------------------------------------------------------------------------------------------------------------------------------------------------------------------------------------------------------------------------------------------------------------------------------------------------------------------------------------------------------------------------------------------------------------------------------------------------------------------------------------------------------------------------------------------------------------------------------------------------------------------------------------------------------------------------------------------------------------------------------------------------------------------------------------------------------------------------------------------------------------------------------------------------------------------------------------------------------------------------------------------------------------------------------------------------------------------------------------------------------------------------------------------------------------------------------------------------------------------------------------------------------------------------------------------------------------------------------------------------------------------------------------------------------------------------------------------------------------------------
>Bactrocera_ole_XP_014089945.1_HexDipTep_2
---------------------------------------------------------------------------------------------------------------------------------------------------------------------------------------------------------------------------------------------------------------------------------------------------------------------------------------------------------------------------------------------------------------------------------------------------------------------------------------------------------------------------------------------------------------------------------------------------------------------------------------------------------------------------------------------------------------------------------------------------------------------------------------------------------------------------------------------------------------------------------------------------------------------------------------------------------------------------------------------------------------------------------------------------------------------------------------------------------------------------------------------------------------------------------------------------------------------------------------------------------------------------------------------------------------------------------------------------------------------------------------------------------------------------------------------------------------------------------------------------------------------------------------------------------------------------------------------------------------------------------------------------------------------------MEI--------------------------------------------------------------PLKLLL-LS----LTLTAA----------------------------------------FTSI-------------------------------------------------------------------------------------------------------------AANEQPARIVCYFSNWAVYRPGVGRYGLEDVPA--DLCTHL-------VYSFIGL-NDKSW----EVLVIDPDLDVEQ-----DGFRKFTQLRQKHPNLKLQVAV-GGWAE---------G------GSKYSQMVAVRERRLSFIRSVVQFMKEYNFDGFDLDWEYPGAT-----------------------DR-GG--TF-GDKDKFLYFVQELRRAFVREGRG-----WEITMAVPVAKFRLQEG-YHVPELCELLDAIHAMTYDLRG---NWAGF---------ADVHSPLYKRKH----------D---QWA-YEKLNVNDGLALWEEMGCPANKLVVGVPFYGRTY-TLSSS----NKNYN----MGTYIN-KEAGGG----APGPYTNASGFLAYYEICTEVQDAA--------K-GWTVKWDE-QGMVPYTY---------KDT-------Q----WVGYEDEKSVQIKMD-YIKQKGYAGAMTWAIDMD--------------------------------------------------------------------------------------------------------------------------------------------------------------------------------------------------------------------------------------------------------------------------------------------------------------------------------------------------------------------------------------------------------------------------------------------------------------------------------------------------------------------------------------------------------------------------------------------------------------------------------------------------------------------------------------------------------------------------------------------------------------------------------------------------------------------------------------------------------------------------------------------------------------------------------------------------------------------------------------------------------------------------------------------------------------------------------------------------------------------------------------------------------------------------------------------------------------------------------------------------------------------------------------------------------------------------------------------------------------------------------------------------------------------------------------------------------------------------------------------------
>Gene.36885::c6543_BT_Eu_ru_202_g1_i1::g.36885::m.36885_signalP
---------------------------------------------------------------------------------------------------------------------------------------------------------------------------------------------------------------------------------------------------------------------------------------------------------------------------------------------------------------------------------------------------------------------------------------------------------------------------------------------------------------------------------------------------------------------------------------------------------------------------------------------------------------------------------------------------------------------------------------------------------------------------------------------------------------------------------------------------------------------------------------------------------------------------------------------------------------------------------------------------------------------------------------------------------------------------------------------------------------------------------------------------------------------------------------------------------------------------------------------------------------------------------------------------------------------------------------------------------------------------------------------------------------------------------------------------------------------------------------------------------------------------------------------------------------------------------------------------------------------------------------------------------------------------M-----------------------------------------------------------------GKLAA-VI----PILLLG----------------------------------------LAGV-------------------------------------------------------------------------------------------------------------CLAEQPARIVCYFSNWAIYRPGVGRYEIKDIPA--ELCTHL-------VYSFIGL-DDKSW----SVLVIDPENDIVQ-----GGFKNFTDLKKSYPHLKLQIAV-GGWAE---------G------GSKYSQMVSQKSRRTSFIDSVVAFMNKHNFDGFDLDWEYPGAT-----------------------DR-GG--TF-GDRDKFFYFVEELRRKFDEQGKG-----WEITMAVPVAKFRLNEG-YHVPQLCELLDAIHAMTYDLRG---NWAGF---------ADVHSPLHKRPH----------D---QYA-YEKLNVEDGLALWEDMGCPANKLVVGIPFYGRTF-TLSAS----NNNYK----PGTYVN-KEADGG----APGPYTNASGFLAYYEICTEVQDKT--------K-GWTVEWDQ-GGEVPYTY---------KGN-------Q----WVGYEDPKSVQIKMD-FIKQKGYAGAMTWAIDMDDFHGLCGPEN------------------------ALMKILYYSMNDYKV---------PEPTRVATEQPEWSKPPSTPSDKDNAIEPANPTRKPAVDPTRA----------------------PTQ--KPA---------TNAPSKPAVPVPDN---------VKCNGSDFIPH-KDCSKYYRCVHGEPV-------EQQCQGGTVFHTTKHICVWRDDA------------------------------------------------------------------------------------------------------------------------------------------------------------------------------------------------------------------------------------------------------------------------------------------------------------------------------------------------------------------------------------------------------------------------------------------------------------------------------------------------------------------------DRT-------------------------------------------------------------------------D--------------------------------------------------------------------------------------------------------------------------------------------------------------------------------------------------------------------------------------------------------------------------------------------------------------------------------------------------------------------------------------------------------------------------------------------------------------------------------------------------------------------------------------------------------------------------------------------------------------------C--------------------------------------------
>Gene.74512::c8891_g1_i1_VG_Eu_ru_204::g.74512::m.74512_signalP
---------------------------------------------------------------------------------------------------------------------------------------------------------------------------------------------------------------------------------------------------------------------------------------------------------------------------------------------------------------------------------------------------------------------------------------------------------------------------------------------------------------------------------------------------------------------------------------------------------------------------------------------------------------------------------------------------------------------------------------------------------------------------------------------------------------------------------------------------------------------------------------------------------------------------------------------------------------------------------------------------------------------------------------------------------------------------------------------------------------------------------------------------------------------------------------------------------------------------------------------------------------------------------------------------------------------------------------------------------------------------------------------------------------------------------------------------------------------------------------------------------------------------------------------------------------------------------------------------------------------------------------------------------------------------M-----------------------------------------------------------------GKLAA-VI----PILLLG----------------------------------------LAGV-------------------------------------------------------------------------------------------------------------CLAEQPARIVCYFSNWAIYRPGVGRYEIKDIPA--ELCTHL-------VYSFIGL-DDKSW----SVLVIDPENDIVQ-----GGFKNFTDLKKSYPHLKLQIAV-GGWAE---------G------GSKYSQMVSQKSRRTSFIDSVVAFMNKHNFDGFDLDWEYPGAT-----------------------DR-GG--TF-GDRDKFFYFVEELRRKFDEQGKG-----WEITMAVPVAKFRLNEG-YHVPQLCELLDAIHAMTYDLRG---NWAGF---------ADVHSPLHKRPH----------D---QYA-YEKLNVEDGLALWEDMGCPANKLVVGIPFYGRTF-TLSAS----NNNYK----PGTYVN-KEADGG----APGPYTNASGFLAYYEICTEVQDKT--------K-GWTVEWDQ-GGEVPYTY---------KGN-------Q----WVGYEDPKSVQIKMD-FIKQKGYAGAMTWAIDMDDFHGLCGPEN------------------------ALMKILYYSMNDYKV---------PEPTRVATEQPEWSKPPSTPSDKDNAIEPENPTRKPAVDPTRA----------------------PTQ--KPA---------TNAPSKPAVPVPDN---------VKCNGSDFIPH-KDCSKYYRCVHGEPV-------EQQCQGGTVFHTTKHICVWRDDA------------------------------------------------------------------------------------------------------------------------------------------------------------------------------------------------------------------------------------------------------------------------------------------------------------------------------------------------------------------------------------------------------------------------------------------------------------------------------------------------------------------------DRT-------------------------------------------------------------------------D--------------------------------------------------------------------------------------------------------------------------------------------------------------------------------------------------------------------------------------------------------------------------------------------------------------------------------------------------------------------------------------------------------------------------------------------------------------------------------------------------------------------------------------------------------------------------------------------------------------------C--------------------------------------------
>Gene.61049::c10500_BT_Ma_ar_201_g1_i1::g.61049::m.61049_signalP
---------------------------------------------------------------------------------------------------------------------------------------------------------------------------------------------------------------------------------------------------------------------------------------------------------------------------------------------------------------------------------------------------------------------------------------------------------------------------------------------------------------------------------------------------------------------------------------------------------------------------------------------------------------------------------------------------------------------------------------------------------------------------------------------------------------------------------------------------------------------------------------------------------------------------------------------------------------------------------------------------------------------------------------------------------------------------------------------------------------------------------------------------------------------------------------------------------------------------------------------------------------------------------------------------------------------------------------------------------------------------------------------------------------------------------------------------------------------------------------------------------------------------------------------------------------------------------------------------------------------------------------------------------------------------M-----------------------------------------------------------------GKFAA-VI----PILLLG----------------------------------------LAGA-------------------------------------------------------------------------------------------------------------CLAEQPSRIVCYFSNWAIYRPGVGRYEIKDIPA--ELCTHL-------VYSFIGL-DDKSW----GVLVIDPENDIAQ-----GGFKNFTDLKKTYPHLKLQVAV-GGWAE---------G------GSKYSQMVSQKSRRTSFINSVVAFMNKYNFDGFDLDWEYPGAS-----------------------DR-GG--SF-GDRDKFFYFVEELRRKFDEQGKG-----WEITMAVPVAKFRLNEG-YHVPQLCELLDAIHAMTYDLRG---NWAGF---------ADVHSPLHKRPH----------D---QYA-YEKLNVEDGLALWEEMGCPANKLVVGIPFYGRTF-TLSAS----NNNYK----PGTYVN-KEADGG----APGPYTNASGFLAYYEICTEVQDKT--------K-GWTVEWDQ-GGEVPYTY---------KGN-------Q----WVGYEDPKSVQIKMD-FIKQKGYAGAMTWAIDMDDFHGLCGPEN------------------------ALMKILYYNMNDYKV---------PEPTRVATEQPEWSKPPSTPSDRDNAIEPENPTRKPAVDPTRP----------------------PTQ--KPA---------TNAPSKP-VPVPDN---------VKCNGSDFIPH-KDCSKYYRCVHGEPV-------EQQCQGGTVFHTTKHICVWRDDA------------------------------------------------------------------------------------------------------------------------------------------------------------------------------------------------------------------------------------------------------------------------------------------------------------------------------------------------------------------------------------------------------------------------------------------------------------------------------------------------------------------------DRS-------------------------------------------------------------------------D--------------------------------------------------------------------------------------------------------------------------------------------------------------------------------------------------------------------------------------------------------------------------------------------------------------------------------------------------------------------------------------------------------------------------------------------------------------------------------------------------------------------------------------------------------------------------------------------------------------------C--------------------------------------------
>Trichogramma_pre_XP_014224042.1_HexHymTri
---------------------------------------------------------------------------------------------------------------------------------------------------------------------------------------------------------------------------------------------------------------------------------------------------------------------------------------------------------------------------------------------------------------------------------------------------------------------------------------------------------------------------------------------------------------------------------------------------------------------------------------------------------------------------------------------------------------------------------------------------------------------------------------------------------------------------------------------------------------------------------------------------------------------------------------------------------------------------------------------------------------------------------------------------------------------------------------------------------------------------------------------------------------------------------------------------------------------------------------------------------------------------------------------------------------------------------------------------------------------------------------------------------------------------------------------------------------------------------------------------------------------------------------------------------------------------------------------------------------------------------------------------------------------------MYK-------------------------------------------------------------STGKLLL-SL----GALAAL----------------------------------------FAIT-------------------------------------------------------------------------------------------------------------ASAEQPGRVVCYFSNWAVYRPGIGKYGIDDVPA--DLCTHL-------IYSFIGV-SNVTW----EILVIDPEVDLEQ-----NGFRNFTQLKAKYPHLKTEVAV-GGWAE---------G------GRKYSALVHSKERRQTFIRSVVQFMKKYDFDGFDLDWEYPGAA-----------------------DR-GG--SF-SDKDVFFYFVEELRRAFDREGRG-----WEITMAVPLAKFRLQEG-YHVPELCENVDAIHVMSYDLRG---NWGGF---------ADVHSPLYKRPH----------D---QWA-YEKLNVNDGLQLWEDMGCPANKLVVGVPFYGRSF-TLSNS----NTNYN----PGTYIN-KEAGGG----APGKYTGAKGFLAYYEICTEVDDPN--------G-GWTKKWDE-YGRVPYAY---------KGT-------Q----WVGYEDPESLKIKMD-WIKSKGYLGAMTWAIDMD--------------------------------------------------------------------------------------------------------------------------------------------------------------------------------------------------------------------------------------------------------------------------------------------------------------------------------------------------------------------------------------------------------------------------------------------------------------------------------------------------------------------------------------------------------------------------------------------------------------------------------------------------------------------------------------------------------------------------------------------------------------------------------------------------------------------------------------------------------------------------------------------------------------------------------------------------------------------------------------------------------------------------------------------------------------------------------------------------------------------------------------------------------------------------------------------------------------------------------------------------------------------------------------------------------------------------------------------------------------------------------------------------------------------------------------------------------------------------------------------------
>Papilio_mac_KPJ10750.1_HexLep
---------------------------------------------------------------------------------------------------------------------------------------------------------------------------------------------------------------------------------------------------------------------------------------------------------------------------------------------------------------------------------------------------------------------------------------------------------------------------------------------------------------------------------------------------------------------------------------------------------------------------------------------------------------------------------------------------------------------------------------------------------------------------------------------------------------------------------------------------------------------------------------------------------------------------------------------------------------------------------------------------------------------------------------------------------------------------------------------------------------------------------------------------------------------------------------------------------------------------------------------------------------------------------------------------------------------------------------------------------------------------------------------------------------------------------------------------------------------------------------------------------------------------------------------------------------------------------------------------------------------------------------------------------------------------MF--------------------------------------------------------------------------------------------------------------------------EATR-------------------------------------------------------------------------------------------------------------LMADSRARIVCYFSNWAVYRPGVGRYGIEDIPV--DKCTHI-------IYSFIGV-TEHSK----EVLIIDPELDVEQ-----NGFKNFTALRGSHPDVKFMVAV-GGWAE---------G------GSKYSQMVAQKSSRLSFVRSVVDFLNKYEFDGLDLDWEYPGAA-----------------------DR-GG--SF-SDKDRFLYLVQELRRAFIREGKG-----WELTAAVPVAAFRLMEG-YHVPDLCRELDAIHAMTYDLRG---NWAGF---------ADVHSPLYKRPH----------D---QWA-YEKLNVNDGLNLWEEKGCPSNKLVVGIPFYGRSF-TLSAG----NNNYG----LGTYIN-KEAGGG----DPAPYTNATGFWAYYEICTEVDEKD--------S-GWTKKWDE-HGKCPYAY---------KGT-------Q----WVGYEDPRSVEIKMD-WIKQKGYLGAMTWAIDMD--------------------------------------------------------------------------------------------------------------------------------------------------------------------------------------------------------------------------------------------------------------------------------------------------------------------------------------------------------------------------------------------------------------------------------------------------------------------------------------------------------------------------------------------------------------------------------------------------------------------------------------------------------------------------------------------------------------------------------------------------------------------------------------------------------------------------------------------------------------------------------------------------------------------------------------------------------------------------------------------------------------------------------------------------------------------------------------------------------------------------------------------------------------------------------------------------------------------------------------------------------------------------------------------------------------------------------------------------------------------------------------------------------------------------------------------------------------------------------------------------
>Chilo_sup_ALO79342.1_HexLep
---------------------------------------------------------------------------------------------------------------------------------------------------------------------------------------------------------------------------------------------------------------------------------------------------------------------------------------------------------------------------------------------------------------------------------------------------------------------------------------------------------------------------------------------------------------------------------------------------------------------------------------------------------------------------------------------------------------------------------------------------------------------------------------------------------------------------------------------------------------------------------------------------------------------------------------------------------------------------------------------------------------------------------------------------------------------------------------------------------------------------------------------------------------------------------------------------------------------------------------------------------------------------------------------------------------------------------------------------------------------------------------------------------------------------------------------------------------------------------------------------------------------------------------------------------------------------------------------------------------------------------------------------------------------------M------------------------------------------------------------------RVIL-AT----LAILAV-----------------------------------------GST-------------------------------------------------------------------------------------------------------------AESDSKARTVCYFSNWAVYRPGVGRYGIEDIPV--DLCTHI-------IYSFIGV-TENTS----EVLVIDPELDVDK-----SGFKNFTALRSSHPSVKFMVAV-GGWAE---------G------GSKYSKMVAQKNTRMAFVRSVVDFLKKYDFDGLDLDWEYPGAA-----------------------DR-GG--SF-SDKDKFLYLVQELRRAFIRAGKG-----WELTAAVPLANFRLMEG-YHVPELCQELDAIHVMSYDLRG---NWAGF---------ADVHSPLYKRPH----------D---QWA-YEKLNVNDGLKLWEDKGCPTNKLVVGIPFYGRSF-TLSAG----NNNYG----LGTYIN-KEAGGG----DPAPYTNATGFWAYYEICTEVDKEE--------S-GWTKKWDE-HGKCPYAY---------KGT-------Q----WVGYEDPRSVEIKMN-WIKEKGYLGAMTWAIDMD--------------------------------------------------------------------------------------------------------------------------------------------------------------------------------------------------------------------------------------------------------------------------------------------------------------------------------------------------------------------------------------------------------------------------------------------------------------------------------------------------------------------------------------------------------------------------------------------------------------------------------------------------------------------------------------------------------------------------------------------------------------------------------------------------------------------------------------------------------------------------------------------------------------------------------------------------------------------------------------------------------------------------------------------------------------------------------------------------------------------------------------------------------------------------------------------------------------------------------------------------------------------------------------------------------------------------------------------------------------------------------------------------------------------------------------------------------------------------------------------------
>Helicoverpa_arm_ALY11060.1_HexLep
---------------------------------------------------------------------------------------------------------------------------------------------------------------------------------------------------------------------------------------------------------------------------------------------------------------------------------------------------------------------------------------------------------------------------------------------------------------------------------------------------------------------------------------------------------------------------------------------------------------------------------------------------------------------------------------------------------------------------------------------------------------------------------------------------------------------------------------------------------------------------------------------------------------------------------------------------------------------------------------------------------------------------------------------------------------------------------------------------------------------------------------------------------------------------------------------------------------------------------------------------------------------------------------------------------------------------------------------------------------------------------------------------------------------------------------------------------------------------------------------------------------------------------------------------------------------------------------------------------------------------------------------------------------------------M------------------------------------------------------------------RVIL-AT----LAVLAV----------------------------------------ATTA-------------------------------------------------------------------------------------------------------------IEADSKARIVCYFSNWAVYRPGVGRYGIEDIPV--DLCTHI-------IYSFIGV-TEKSN----EVLIIDPELDVDK-----NGFRNFTALRKSHPNVKFTVAV-GGWAE---------G------GSKYSHMVAQKQTRMAFVRSVVDFLKKYDFDGLDLDWEYPGAA-----------------------DR-GG--SF-SDKDRFLFLVQELRRAFIREKRG-----WELTAAVPLANFRLMEG-YHVPDLCQELDAIHVMSYDLRG---NWAGF---------ADVHSPLYKRPH----------D---QWA-YEELNVNDGLALWEEKGCPSNKLVVGIPFYGRSF-TLSAG----NNNYG----LGTYIN-KEAGGG----DPAPYTNATGFWAYYEICTEVDKEG--------S-GWTKKWDD-AGKCPYAY---------KGT-------Q----WVGYEDPRSVEIKMN-WIKEKGYLGAMTWAIDMD--------------------------------------------------------------------------------------------------------------------------------------------------------------------------------------------------------------------------------------------------------------------------------------------------------------------------------------------------------------------------------------------------------------------------------------------------------------------------------------------------------------------------------------------------------------------------------------------------------------------------------------------------------------------------------------------------------------------------------------------------------------------------------------------------------------------------------------------------------------------------------------------------------------------------------------------------------------------------------------------------------------------------------------------------------------------------------------------------------------------------------------------------------------------------------------------------------------------------------------------------------------------------------------------------------------------------------------------------------------------------------------------------------------------------------------------------------------------------------------------------
>Nilaparvata_lug_AJO25040.1_HexAuc
---------------------------------------------------------------------------------------------------------------------------------------------------------------------------------------------------------------------------------------------------------------------------------------------------------------------------------------------------------------------------------------------------------------------------------------------------------------------------------------------------------------------------------------------------------------------------------------------------------------------------------------------------------------------------------------------------------------------------------------------------------------------------------------------------------------------------------------------------------------------------------------------------------------------------------------------------------------------------------------------------------------------------------------------------------------------------------------------------------------------------------------------------------------------------------------------------------------------------------------------------------------------------------------------------------------------------------------------------------------------------------------------------------------------------------------------------------------------------------------------------------------------------------------------------------------------------------------------------------------------------------------------------------------------------MENNYS----------------------------------------------------------RCMKIAA------SLLFFAT----------------------------------------FFTC-------------------------------------------------------------------------------------------------------------AHAEKDARIVCYFSNWAIYREGVGRYTIDDIPP--GMCTHL-------VYSFIGV-SNVTW----EVLVLDPEVDVES-----HGYSNFTALKQKMPGLKVELAV-GGWGE---------G------GRKYSQLVSMKERRDSFIRSVVEYMHKYNFDGFDLDWEYPGAA-----------------------DR-GG--SF-SDKDRFFYFVEELRTAFVKEGKG-----WEITMAVPLAKFRLNEG-YHVPELCELVDAIHVMSYDLRG---NWAGF---------ADVHSPLYKRPH----------D---QWA-YEKLNVNDGLQLWVDYGCPPDKLVVGVPFYGRSF-TLSAG----NSNYN----PGTYIN-KEAGGG----APGNYTKAKGFLAYYEICVALQEKN--------S-EWVEKWDD-AGFCPYAY---------KGT-------Q----WVGYENEKSLQIKMG-WIKEKGYAGAMTWAIDMD--------------------------------------------------------------------------------------------------------------------------------------------------------------------------------------------------------------------------------------------------------------------------------------------------------------------------------------------------------------------------------------------------------------------------------------------------------------------------------------------------------------------------------------------------------------------------------------------------------------------------------------------------------------------------------------------------------------------------------------------------------------------------------------------------------------------------------------------------------------------------------------------------------------------------------------------------------------------------------------------------------------------------------------------------------------------------------------------------------------------------------------------------------------------------------------------------------------------------------------------------------------------------------------------------------------------------------------------------------------------------------------------------------------------------------------------------------------------------------------------------
>Halyomorpha_hal_XP_014282954.1_HexHetPen
---------------------------------------------------------------------------------------------------------------------------------------------------------------------------------------------------------------------------------------------------------------------------------------------------------------------------------------------------------------------------------------------------------------------------------------------------------------------------------------------------------------------------------------------------------------------------------------------------------------------------------------------------------------------------------------------------------------------------------------------------------------------------------------------------------------------------------------------------------------------------------------------------------------------------------------------------------------------------------------------------------------------------------------------------------------------------------------------------------------------------------------------------------------------------------------------------------------------------------------------------------------------------------------------------------------------------------------------------------------------------------------------------------------------------------------------------------------------------------------------------------------------------------------------------------------------------------------------------------------------------------------------------------------------------MSVNY-----------------------------------------------------------------L-LF----FGIIAS----------------------------------------FCYV-------------------------------------------------------------------------------------------------------------SVESNQARVVCYFSNWAIYRPGIGRYTIDDIPG--DMCTHV-------IYSFIGV-SNVTW----EVLILDPEVDEEQ-----GGFRNFTNLKTKYPNLKTSLAV-GGWGE---------G------GRKYSALVSMKERRKSFIASVVEMMNKYGFDGFDLDWEYPGAA-----------------------DR-GG--SF-SDKDRFFYFVEELRRAFDAQNKG-----WEITMAVPLAKFRLNEG-YHVPELCENIDAVHVMAYDLRG---NWAGF---------ADVHSPLYRRPH----------D---QYA-YELLNVNDGLQLWVDFGCSPDKLVVGVPFYGRSF-TISQG----NSNYG----LGTYIN-KEAGGG----APANYTKAKGFLSYYEICMELEKEN--------N-GWEQKWDE-HGFCPYTY---------KGT-------Q----WIGYENEKSLQIKMD-WIKSKGYAGAMVWAIDMD--------------------------------------------------------------------------------------------------------------------------------------------------------------------------------------------------------------------------------------------------------------------------------------------------------------------------------------------------------------------------------------------------------------------------------------------------------------------------------------------------------------------------------------------------------------------------------------------------------------------------------------------------------------------------------------------------------------------------------------------------------------------------------------------------------------------------------------------------------------------------------------------------------------------------------------------------------------------------------------------------------------------------------------------------------------------------------------------------------------------------------------------------------------------------------------------------------------------------------------------------------------------------------------------------------------------------------------------------------------------------------------------------------------------------------------------------------------------------------------------------
>Melipona_qua_KOX72270.1_HexHymApi
---------------------------------------------------------------------------------------------------------------------------------------------------------------------------------------------------------------------------------------------------------------------------------------------------------------------------------------------------------------------------------------------------------------------------------------------------------------------------------------------------------------------------------------------------------------------------------------------------------------------------------------------------------------------------------------------------------------------------------------------------------------------------------------------------------------------------------------------------------------------------------------------------------------------------------------------------------------------------------------------------------------------------------------------------------------------------------------------------------------------------------------------------------------------------------------------------------------------------------------------------------------------------------------------------------------------------------------------------------------------------------------------------------------------------------------------------------------------------------------------------------------------------------------------------------------------------------------------------------------------------------------------------------------------------MSL---------------------------------------------------------------GKNFL-VL----PLLLVV----------------------------------------LIYT--------------------------------------------------------------------------------------------------------------TANQPPRIVCYFSNWAIYRPDVGSYKVDDIPA--DLCTHL-------IYSFIGV-SNVTW----EVFVLDPELDINK-----GNFLAFTNLKSKYPHLKTSVAI-GGWGE---------G------GRKYSALVSSKERRDTFVKSIVD---KYGFDGLDLDWEYPGAS-----------------------DR-GG--RF-SDKDNFFYFVEELRRAFDKEHKG-----WELTIAVPLAKFRLDEG-YHVPELCKLMDAVHVMAYDLRG---NWAGF---------ADVHSPLYRRPH----------D---QWA-YEKLNVNDGLRLWEEKGCPAKKLILGIPLYGRTF-TLSSS----NTNYE----PGTYIN-KEAGGG----NPGNYTQAKGFLSYYEICQNLQAPG--------S-NWTQKFDN-IGKVPYMY---------QGT-------Q----WVGYENEESVKHKID-FLKNSGYGGAMVWAIDMD--------------------------------------------------------------------------------------------------------------------------------------------------------------------------------------------------------------------------------------------------------------------------------------------------------------------------------------------------------------------------------------------------------------------------------------------------------------------------------------------------------------------------------------------------------------------------------------------------------------------------------------------------------------------------------------------------------------------------------------------------------------------------------------------------------------------------------------------------------------------------------------------------------------------------------------------------------------------------------------------------------------------------------------------------------------------------------------------------------------------------------------------------------------------------------------------------------------------------------------------------------------------------------------------------------------------------------------------------------------------------------------------------------------------------------------------------------------------------------------------------
>Dinoponera_qua_XP_014478914.1_HexHymFor
---------------------------------------------------------------------------------------------------------------------------------------------------------------------------------------------------------------------------------------------------------------------------------------------------------------------------------------------------------------------------------------------------------------------------------------------------------------------------------------------------------------------------------------------------------------------------------------------------------------------------------------------------------------------------------------------------------------------------------------------------------------------------------------------------------------------------------------------------------------------------------------------------------------------------------------------------------------------------------------------------------------------------------------------------------------------------------------------------------------------------------------------------------------------------------------------------------------------------------------------------------------------------------------------------------------------------------------------------------------------------------------------------------------------------------------------------------------------------------------------------------------------------------------------------------------------------------------------------------------------------------------------------------------------------MLTA------------------------------------------------------------MTGKLLF-SV----PVFLAL----------------------------------------LAYG---------------------------------------------------------------------------------------------------------------AAEAPRFVCYFSNWAIYRPDIGSYGIDDIPG--DMCTHV-------IYSFIGV-SNVTW----GVLILDEELDVQQ-----GGFNKFVALKQKYPHLKTQVAI-GGWAE---------G------GRKYSSMVSDPAKRTSLIQSIVGFMELYGFDGFDLDWEYPSAT-----------------------DR-GG--TF-SDKNNFFYFVEELRMAFDKKGKG-----WEITMAVPMATFRLNEG-YHVPELCELCDAIHVMSYDLRG---NWGGF---------ADVHSPLYRRPH----------D---QYA-YEKLNVHDGLQLWEEKGCPAHKLIVGIPLYGRSF-TLSQG----NKDYK----PGTYIN-KEAGGG----DAGKYTGAKGFLAYYEICMKLQNE---------D-GWTKAYDD-IGKVPYAY---------KGT-------Q----WVGYEDADSIVHKMN-FLKEKHYGGVMVWATDMD--------------------------------------------------------------------------------------------------------------------------------------------------------------------------------------------------------------------------------------------------------------------------------------------------------------------------------------------------------------------------------------------------------------------------------------------------------------------------------------------------------------------------------------------------------------------------------------------------------------------------------------------------------------------------------------------------------------------------------------------------------------------------------------------------------------------------------------------------------------------------------------------------------------------------------------------------------------------------------------------------------------------------------------------------------------------------------------------------------------------------------------------------------------------------------------------------------------------------------------------------------------------------------------------------------------------------------------------------------------------------------------------------------------------------------------------------------------------------------------------------
>Microplitis_dem_XP_014298979.1_HexHymBra
---------------------------------------------------------------------------------------------------------------------------------------------------------------------------------------------------------------------------------------------------------------------------------------------------------------------------------------------------------------------------------------------------------------------------------------------------------------------------------------------------------------------------------------------------------------------------------------------------------------------------------------------------------------------------------------------------------------------------------------------------------------------------------------------------------------------------------------------------------------------------------------------------------------------------------------------------------------------------------------------------------------------------------------------------------------------------------------------------------------------------------------------------------------------------------------------------------------------------------------------------------------------------------------------------------------------------------------------------------------------------------------------------------------------------------------------------------------------------------------------------------------------------------------------------------------------------------------------------------------------------------------------------------------------------MFR--------------------------------------------------------------LFKFIF-VI----LMVAAL----------------------------------------VGSI-------------------------------------------------------------------------------------------------------------QSTKQPARVVCYFSNWAIYRPGLGSYGIKDVRG--DLCTHV-------IYSFIGI-SNVTW----EYLILDPDIDVKK-----NGFYEFVGLKRKFPGLKTEIAI-GGWGE---------G------GKKYSSLVSSSERRSIFIKSIVALMNQYGFDGFDLDWEYPGAT-----------------------DR-GG--KY-SDKNNFYYLVEELRRAFTRERKG-----WEITMAVPVAKFRLAEG-YHVPEICDNVDAIHVMAYDLRG---NWVGF---------ADVHSPLYKRPH----------D---HYA-YETLNVNDGLQLWVDSGCPPNKLVVGIPFYGRSY-TLSAS----NNNYH----LGTYIN-KEAGGG----MAGKYTGAKGFLAYYEICPLIRGA---------D-KWVKKWDN-VGKVPYAY---------KDT-------Q----WVGYEDPESIQIKVD-WIKSKGYAGAMVWALDMD--------------------------------------------------------------------------------------------------------------------------------------------------------------------------------------------------------------------------------------------------------------------------------------------------------------------------------------------------------------------------------------------------------------------------------------------------------------------------------------------------------------------------------------------------------------------------------------------------------------------------------------------------------------------------------------------------------------------------------------------------------------------------------------------------------------------------------------------------------------------------------------------------------------------------------------------------------------------------------------------------------------------------------------------------------------------------------------------------------------------------------------------------------------------------------------------------------------------------------------------------------------------------------------------------------------------------------------------------------------------------------------------------------------------------------------------------------------------------------------------------
>Tetranychus_urt_H6WAG5-1_CheAca
---------------------------------------------------------------------------------------------------------------------------------------------------------------------------------------------------------------------------------------------------------------------------------------------------------------------------------------------------------------------------------------------------------------------------------------------------------------------------------------------------------------------------------------------------------------------------------------------------------------------------------------------------------------------------------------------------------------------------------------------------------------------------------------------------------------------------------------------------------------------------------------------------------------------------------------------------------------------------------------------------------------------------------------------------------------------------------------------------------------------------------------------------------------------------------------------------------------------------------------------------------------------------------------------------------------------------------------------------------------------------------------------------------------------------------------------------------------------------------------------------------------------------------------------------------------------------------------------------------------------------------------------------------------------------MAR--------------------------------------------------------------MINLTI-SI----LFTLSA----------------------------------------LAYS---------------------------------------------------------------------------------------------------------EVNCNKTQADGKVVCYFAAWANYRKPPYNYDIDSISG--DLCTHV-------IYSFIGI-NEKTS----ELESIDPEYDYVR-----KGYEKFVSLREKWPQLKVLIAV-GGWAE---------G------GAKYSNMVSDEGRRQKFVTSVVSFLQKYKFDGFDLDWEYPGAT-----------------------DR-QG--KY-ADKENFLKLVKELRTEFDKHN-------YILSAAVPVAKFRLQEG-YEVYDLARLLDQIHVMTYDLRG---NWAGFADVHSPLYLADVHSPLYPRSF----------D---EYA-YEKLNVRDGLQLWVSMGTPKHKLIVGVPFYGRSY-TLGSK----DNN-G----LKAPIK-KWIGGG----QAGPYTGESGILAYYEICTQVKS----------N-NWTRKWDD-VGKVPYAY---------YQD-------Q----WVGYEDEESMQIKMK-FIKDEGYGGAMTWSLDLD--------------------------------------------------------------------------------------------------------------------------------------------------------------------------------------------------------------------------------------------------------------------------------------------------------------------------------------------------------------------------------------------------------------------------------------------------------------------------------------------------------------------------------------------------------------------------------------------------------------------------------------------------------------------------------------------------------------------------------------------------------------------------------------------------------------------------------------------------------------------------------------------------------------------------------------------------------------------------------------------------------------------------------------------------------------------------------------------------------------------------------------------------------------------------------------------------------------------------------------------------------------------------------------------------------------------------------------------------------------------------------------------------------------------------------------------------------------------------------------------------
>Panonychus_cit_AJF93427.1_CheAca
---------------------------------------------------------------------------------------------------------------------------------------------------------------------------------------------------------------------------------------------------------------------------------------------------------------------------------------------------------------------------------------------------------------------------------------------------------------------------------------------------------------------------------------------------------------------------------------------------------------------------------------------------------------------------------------------------------------------------------------------------------------------------------------------------------------------------------------------------------------------------------------------------------------------------------------------------------------------------------------------------------------------------------------------------------------------------------------------------------------------------------------------------------------------------------------------------------------------------------------------------------------------------------------------------------------------------------------------------------------------------------------------------------------------------------------------------------------------------------------------------------------------------------------------------------------------------------------------------------------------------------------------------------------------------MKQ--------------------------------------------------------------LINLVV-FV----FLILFT----------------------------------------IVNC---------------------------------------------------------------------------------------------------------EVKNVTNQIPGKIVCYFAAWANYRKPPMNYDIDNISG--DLCTHV-------IYSFVGM-NEKTF----ELESIDPEYDYVR-----KGYEKFVGLREKWPQLKVMIAV-GGWAE---------G------GAKYSNMVADEGRRKTFISSVVSFLRKYKFDGFDLDWEYPGAT-----------------------DR-QG--KY-SDKENFLKLVKEMKAAFDDDK-------YILSAAVPVAKFRLQEG-YEVYDLARYLDQIHVMTYDLRG---NWAGF---------ADVHSPLYPRSF----------D---EYA-YEKPNVRDGLQLWASMGTPKHKLIVGVPFYGRSY-TLGSK----ENN-G----LKAPIK-KWIGGG----EAGNYTGESGILAYYEICNQVKS----------K-NWTRKWDD-AGKVPFAY---------YQD-------Q----WVGYEDEESLSIKMK-FIRDQGYGGAMTWSLDLD--------------------------------------------------------------------------------------------------------------------------------------------------------------------------------------------------------------------------------------------------------------------------------------------------------------------------------------------------------------------------------------------------------------------------------------------------------------------------------------------------------------------------------------------------------------------------------------------------------------------------------------------------------------------------------------------------------------------------------------------------------------------------------------------------------------------------------------------------------------------------------------------------------------------------------------------------------------------------------------------------------------------------------------------------------------------------------------------------------------------------------------------------------------------------------------------------------------------------------------------------------------------------------------------------------------------------------------------------------------------------------------------------------------------------------------------------------------------------------------------------
>Xibalbanus_tul_DMPC15247373_CruRem
-------------------------------------------------------------------------------------------------------------------------------------------------------------------------------------------------------------------------------------------------------------------------------------------------------------------------------------------------------------------------------------------------------------------------------------------------------------------------------------------------------------------------------------------------------------------------------------------------------------------------------------------------------------------------------------------------------------------------------------------------------------------------------------------------------------------------------------------------------------------------------------------------------------------------------------------------------------------------------------------------------------------------------------------------------------------------------------------------------------------------------------------------------------------------------------------------------------------------------------------------------------------------------------------------------------------------------------------------------------------------------------------------------------------------------------------------------------------------------------------------------------------------------------------------------------------------------------------------------------------------------------------------------------------------------------------------------------------------------------------------------------------------------------------------------------------------------------------------------------------------------------------------------------------------------------------------------------------------------------------------------------------------------------------------------------------------------------------------------------------------------------------------------------------------------------------------------------------------------------------------------EKLNVDDGMHLWEEFGCQRDKLILGTAFYGRTY-TLGNP----DNN-G----LGANIV-KWVGGG----DAGPYTGAKGFLSYYEICNFHKTE---------E-GWTKKYDD-HGKVPYTF---------KEL-------L----WAGYEDADSLKIKMD-YVRSQGYGGAMVWAIDMD--------------------------------------------------------------------------------------------------------------------------------------------------------------------------------------------------------------------------------------------------------------------------------------------------------------------------------------------------------------------------------------------------------------------------------------------------------------------------------------------------------------------------------------------------------------------------------------------------------------------------------------------------------------------------------------------------------------------------------------------------------------------------------------------------------------------------------------------------------------------------------------------------------------------------------------------------------------------------------------------------------------------------------------------------------------------------------------------------------------------------------------------------------------------------------------------------------------------------------------------------------------------------------------------------------------------------------------------------------------------------------------------------------------------------------------------------------------------------------------------------
>Gene.11803::c2822_BT_Eu_ru_202_g1_i1::g.11803::m.11803_signalP
MLP----------------------------------------------------------------------------------------------------------------------------------------------------------------------------------------------------------------------------------------------------------------------------------------------------------------------------------------------------------------------------------------------------------------------------------------------------------------------------------------------------------------------------------------------------------------------------------------------------------------------------------------------------------------------------------------------------------------------------------------------------------------------------------------------------------------------------------------------------------------------------------------------------------------------------------------------------------------------------------------------------------------------------------------------------------------------------------------------------------------------------------------------------------------------------------------------------------------------------------------------------------------------------------------------------------------------------------------------------------------------------------------------------------------------------------------------------------------------------------------------------------------------------------------------------------------------------------------------------------------------------------------PRLI---------------------------RLAL---------------------------------------------------------------------VI----CIVVAI----------------------------------------ISQV-----GSAET-KRRRLRRPTT-ASSG----SRTNIVAAKKAAS-----SRVQDRIDQ--QPSSSAQRFRV-----RSKLRGGA-----AAAGGATALALAS--KTKKTKNEDKGSSKIVCYYTNWSQYRTKVGKFLPEDIPA--DLCTHI-------IFAFGWL-KKGKM---SSFESNDETKEGTP-----GLYARIMALKKANPKLKVLLAI-GGWSF---------G------TQKFKEMSATRYARQTFIYSTIPFLRKRGFDGLDMDWEYPKG--------------------------------S-DDKKNFVFLLKELKEAFDAEAQEIRKPRLLLTAAVPVGPDNVRGG-YDVPAVASYLDFINLMAYDFHG---KWERE---------TGHNAPLYAPSS----------D---SEW-RKQLSVDHAANMWVKMGAPKEKLIIGMPTYGRTF-TLSNP----SKH-G----VNAPA----SAGG----KAGEYTKESGFLAYYEICEMLLN------------GAVYVWDD-EMKVPYLV---------DGD-------Q----WVGFDDERAIRNKMK-WIKDNNFGGAMVWTIDMDDFAGTVCGG---------------------NVKYPLIGAMREELLGISRGKD--------------------------------------------------------------------------------------------------AKDV------------------------------------------------------------DWTK----------------------------------VAAS---------------------FDDE--------EEEELP---------------------------------------------------------AKP-----------------APIKISVQELLAKVQKPNKSFKIKAGLATIDRNSRPAQVFCYLTSWSAKRPGAGKF---------DPK------------------------------------------DVDATLCTHVVYAFATLKDHKLSEAAEND------------------PDNYD-NVIALRERNPDLQILLAIGGWAFGSTPFKELT-----------------------------------------------------------------SNVFRMNQFVYEAIEFLREY--------------------------------------------------------QFNGLDVDWEYPRGADDRAAYINLLKELRVAFEGEAKTSGQPRLLLSAAVPASFEAIAAGYDV--------------PEISKYLDFINVMTYDFHGQWERTVGHNSPLYP---------------LESAT-----GYQKKLTVDYSAR-------------------------------------------------------EWVKQGAPKEKLLIGMPTYGR------SFELVNTTQFDIGAPASGG-----------------GKPG----------------------------------------------KFTNEAGFLSYYEICAFLAAP-----------NT--TLVWDSEQQVPFAYR-------NNQWVGFDDERSLKTKME----------WLKDQG-------------------------FGGIM----VWSIDMDDFSGRCGGGKYPLLNA-LNQEL-DGYKV--------------------------PLEYDGPYETHG-------------------------PRGAYTT--------------------KDPNEVT---------------------CEEEDGHISYHPDKN---------------------------------DCTHYYMCE-----GERKHHMPCPANLVFNPSENVCDWPENVDG--CQHHTPAPPTN----------------------------------
>Gene.11820::c2822_BT_Eu_ru_202_g1_i2::g.11820::m.11820_signalP
MLP----------------------------------------------------------------------------------------------------------------------------------------------------------------------------------------------------------------------------------------------------------------------------------------------------------------------------------------------------------------------------------------------------------------------------------------------------------------------------------------------------------------------------------------------------------------------------------------------------------------------------------------------------------------------------------------------------------------------------------------------------------------------------------------------------------------------------------------------------------------------------------------------------------------------------------------------------------------------------------------------------------------------------------------------------------------------------------------------------------------------------------------------------------------------------------------------------------------------------------------------------------------------------------------------------------------------------------------------------------------------------------------------------------------------------------------------------------------------------------------------------------------------------------------------------------------------------------------------------------------------------------------PRLI---------------------------RLAL---------------------------------------------------------------------VI----CIVVAI----------------------------------------ISQV-----GSAET-KRRRLRRPTT-ASSG----SRTNIVAAKKAAS-----SRVQDRIDQ--QPSSSAQRFRV-----RSKLRGGA-----AAAGGATALALAS--KTKKTKNEDKGSSKIVCYYTNWSQYRTKVGKFLPEDIPA--DLCTHI-------IFAFGWL-KKGKM---SSFESNDETKEGTP-----GLYARIMALKKANPKLKVLLAI-GGWSF---------G------TQKFKEMSATRYARQTFIYSTIPFLRKRGFDGLDMDWEYPKG--------------------------------S-DDKKNFVFLLKELKEAFDAEAQEIRKPRLLLTAAVPVGPDNVRGG-YDVPAVASYLDFINLMAYDFHG---KWERE---------TGHNAPLYAPSS----------D---SEW-RKQLSVDHAANMWVKMGAPKEKLIIGMPTYGRTF-TLSNP----SKH-G----VNAPA----SAGG----KAGEYTKESGFLAYYEICEMLLN------------GAVYVWDD-EMKVPYLV---------DGD-------Q----WVGFDDERAIRNKMK-WIKDNNFGGAMVWTIDMDDFAGTVCGG---------------------NVKYPLIGAMREELLGISRGKD--------------------------------------------------------------------------------------------------AKDV------------------------------------------------------------DWTK----------------------------------VAAS---------------------FDDE--------EEEELP---------------------------------------------------------AKP-----------------APIKISVQELLAKVQKPNKSFKIKAGLATIDRNSRPAQVFCYLTSWSAKRPGAGKF---------DPK------------------------------------------DVDATLCTHVVYAFATLKDHKLSEAAEND------------------PDNYD-NVIALRERNPDLQILLAIGGWAFGSTPFKELT-----------------------------------------------------------------SNVFRMNQFVYEAIEFLREY--------------------------------------------------------QFNGLDVDWEYPRGADDRAAYINLLKELRVAFEGEAKTSGQPRLLLSAAVPASFEAIAAGYDV--------------PEISKYLDFINVMTYDFHGQWERTVGHNSPLYP---------------LESAT-----GYQKKLTVDYSAR-------------------------------------------------------EWVKQGAPKEKLLIGMPTYGR------SFELVNTTQFDIGAPASGG-----------------GKPG----------------------------------------------KFTNEAGFLSYYEICAFLAAP-----------NT--TLVWDSEQQVPFAYR-------NNQWVGFDDERSLKTKME----------WLKDQG-------------------------FGGIM----VWSIDMDDFSGRCGGGKYPLLNA-LNQEL-DGYKV--------------------------PLEYDGPYETHG-------------------------PRGAYTT--------------------KDPNEVT---------------------CEEEDGHISYHPDKN---------------------------------DCTHYYMCE-----GERKHHMPCPANLVFNPSENVCDWPENVDG--CQHHTPAPPTN----------------------------------
>Gene.10135::c3691_BT_Ma_ar_201_g1_i1::g.10135::m.10135_signalP
MLP----------------------------------------------------------------------------------------------------------------------------------------------------------------------------------------------------------------------------------------------------------------------------------------------------------------------------------------------------------------------------------------------------------------------------------------------------------------------------------------------------------------------------------------------------------------------------------------------------------------------------------------------------------------------------------------------------------------------------------------------------------------------------------------------------------------------------------------------------------------------------------------------------------------------------------------------------------------------------------------------------------------------------------------------------------------------------------------------------------------------------------------------------------------------------------------------------------------------------------------------------------------------------------------------------------------------------------------------------------------------------------------------------------------------------------------------------------------------------------------------------------------------------------------------------------------------------------------------------------------------------------------PRLI---------------------------RLAL---------------------------------------------------------------------VI----CIVVAI----------------------------------------ISQV-----GSAET-KRRRLRRPTT-ASSG----SRTNIVAAKKAAS-----SRVQDRIDQ--QPSSSAQRFRV-----RSKLRGGA-----AAAGGATALALAS--KTKKTKNEDKGSSKIVCYYTNWSQYRTKVGKFLPEDIPS--DLCTHI-------IFAFGWL-KKGKM---SSFESNDETKEGTP-----GLYARIMALKKANPKLKVLLAI-GGWSF---------G------TQKFKEMSATRYARQTFIYSAIPFLRKRGFDGLDMDWEYPKG--------------------------------S-DDKKNFVFLLKELKEAFDAEAQ-----------------------------------------------------------------------------------------------------------------------------------------------------------------------------------------------------------------------------------------------------------------------------------------------------------------------------------------------------------------------------------------------------------------------------------------------------------------------------------------------------------------------------------------------------------------------------------------------------------------------------------------------------------------------------------------------------------------------------------------------------------------------------------------------------------------------------------------------------------------------------------------------------------------------------------------------------------------------------------------------------------------------------------------------------------------------------------------------------------------------------------------------------------------------------------------------------------------------------------------------------------------------------------------------------------------------------------------------------------------------------------------------------------------------------------------------------------------------------------------------------------------------------------------------------------------------------------------------------------------------------------------------------------------------------------------------------------------------------------------------------------------------------------
>Gene.6621::c2322_BT_Ma_ar_201_g1_i1::g.6621::m.6621
------------------------------------------------------------------------------------------------------------------------------------------------------------------------------------------------------------------------------------------------------------------------------------------------------------------------------------------------------------------------------------------------------------------------------------------------------------------------------------------------------------------------------------------------------------------------------------------------------------------------------------------------------------------------------------------------------------------------------------------------------------------------------------------------------------------------------------------------------------------------------------------------------------------------------------------------------------------------------------------------------------------------------------------------------------------------------------------------------------------------------------------------------------------------------------------------------------------------------------------------------------------------------------------------------------------------------------------------------------------------------------------------------------------------------------------------------------------------------------------------------------------------------------------------------------------------------------------------------------------------------------------------------------------------------------------------------------------------------------------------------------------------------------------------------------------------------------------------------------------------------------------------------------------------------------------------------------------------------------------------------------------------------------------------------------------------------------------------------------------------------------------------------------KPRLLLTAAVPVGPDNVRGG-YDVPAVASYLDFINLMAYDFHG---KWERE---------TGHNAPLYAPSS----------D---SEW-RKQLSVDHAANMWVKMGAPKEKLIIGMPTYGRTF-TLSNP----SRH-G----VNAPA----SGGG----KAGEYTKESGFLAYYEICEMLLN------------GAVYVWDD-EMKVPYLV---------DGD-------Q----WVGFDDERAIRNKMK-WIKDNNFGGAMVWTIDMDDFAGTVCGG---------------------NVKYPLIGAMREELLGISRGKD--------------------------------------------------------------------------------------------------AKDV------------------------------------------------------------DWSK----------------------------------IAAS---------------------FDD---------EEEELP---------------------------------------------------------EKP-----------------APIKISVQELLAKVQKPNKSLKIKAGLATIDRNSRPAQVFCYLTSWSAKRPGAGKF---------DPK------------------------------------------DVDATLCTHVVYAFATLKDHKLSEAAEND------------------PDNYD-KVIALRERNPDLQILLAIGGWAFGSTPFKELT-----------------------------------------------------------------SNVFRMNQFVYEAIEFLREY--------------------------------------------------------QFNGLDVDWEYPRGADDRAAYVNLLKELRVAFEGEAKTSGQPRLLLSAAVPASFEAIAAGYDV--------------PEISKYLDFIN----------------------------------------------------------------------------------------------------------------------------------------------------------------------------------------------------------------------------------------------------------------------------------------------------------------------------------------------------------------------------------------------------------------------------------------------------------------------------------------------------------------------------------------------------------------------------------------------------------------------------------------------------------------------
>Gene.34774::c7976_BT_Ma_ar_201_g1_i1::g.34774::m.34774
----------------------------------------------------------------------------------------------------------------------------------------------------------------------------------------------------------------------------------------------------------------------------------------------------------------------------------------------------------------------------------------------------------------------------------------------------------------------------------------------------------------------------------------------------------------------------------------------------------------------------------------------------------------------------------------------------------------------------------------------------------------------------------------------------------------------------------------------------------------------------------------------------------------------------------------------------------------------------------------------------------------------------------------------------------------------------------------------------------------------------------------------------------------------------------------------------------------------------------------------------------------------------------------------------------------------------------------------------------------------------------------------------------------------------------------------------------------------------------------------------------------------------------------------------------------------------------------------------------------------------------------------------------------------------------------------------------------------------------------------------------------------------------------------------------------------------------------------------------------------------------------------------------------------------------------------------------------------------------------------------------------------------------------------------------------------------------------------------------------------------------------------------------------------------------------KYLDFINVMTYDFHG---QWERT---------VGHNSPLYPLES----------A---TGY-QKKLTVDYSAREWVKQGAPKEKLLIGMPTYGRSF-ELVNT----TQF-D----IGAPA----SGGG----KPGKFTNEAGFLSYYEICAFLAA----------P-NTTLVWDS-EQQVPFAY---------RNN-------Q----WVGFDDERSLKTKME-WLKDQGFGGIMVWSIDMDDFSGRCGGG-----------------------KYPLLNALSQEL--------------------------------------------------------------------------------------------------------------------------------------------------------------------------------------------------------------------------------------------------------------------------------------------------------------------------------------------------------------------------------------------------------------------------------------------------------------------------------------------------------------------------------------------------------------------------------------------------------------------------------------------------------------------------------------------------------------------------------------------------------------------------------------------------------------------------------------------------------------------------------------------------------------------------------------------------------------------------------------------------------------------------------------------------------------------------------------------------------------------------------------------------------------------------------DGYKV--------------------------SLEYDGPYETHG-------------------------PRGAYTT--------------------KDPNEVT---------------------CEEEDGHISYHPDKN---------------------------------DCTHYYMCE-----GERKHHMPCPVNLVFNPSENVCDWPENVEG--CQHHTPAPPTN----------------------------------
>Drosophila_bus_ALC43111.1_HexDipDro
MLP----------------------------------------------------------------------------------------------------------------------------------------------------------------------------------------------------------------------------------------------------------------------------------------------------------------------------------------------------------------------------------------------------------------------------------------------------------------------------------------------------------------------------------------------------------------------------------------------------------------------------------------------------------------------------------------------------------------------------------------------------------------------------------------------------------------------------------------------------------------------------------------------------------------------------------------------------------------------------------------------------------------------------------------------------------------------------------------------------------------------------------------------------------------------------------------------------------------------------------------------------------------------------------------------------------------------------------------------------------------------------------------------------------------------------------------------------------------------------------------------------------------------------------------------------------------------------------------------------------------------------------------PRLL---------------------------RIAF---------------------------------------------------------------------VI----CLLIVL----------------------------------------LSTA----TDSAQTKTRRRLRRPTTVASSS----TRSTLVETSKKSTE-ST-PVAEKRIDQLSESTTSVRRTRL-----RSKAKLGAAAAAAAAAAGGTALVASGSSLKGKKTKVDDGTPKIVCYYTNWSQYRVKIGKFVPEDIPA--DLCTHI-------IFAFGWL-KKGKL---SSYESNDETKDGVP-----GLYDRMMALRKANPKLKILLAI-GGWSF---------G------TQKFKDMSATRYTRQTFVYSAIPFLRKRGFDGLDMDWEYPKG--------------------------------S-DDKKNFVLLLKELREAFEAEAQEAKQPRLLLSAAVPVGPDNVRGG-YDVPAIASYLDFINLMAYDFHG---KWERE---------TGHNAPLYAPSS----------D---SEW-RKQLSVDNAAQLWVKMGAPKEKLVIGMPTYGRSF-TLANT----DKH-G----PNAPA----TGGG----REGVYTKESGFLAYYEICEMLLN------------GAVYVWDE-EMKVPYLV---------DGD-------Q----WVGFDDERAIRNKMQ-WIKSNGFGGAMVWTIDMD--------------------------------------------------------------------------------------------------------------------------------------------------------------------------------------------------------------------------------------------------------------------------------------------------------------------------------------------------------------------------------------------------------------------------------------------------------------------------------------------------------------------------------------------------------------------------------------------------------------------------------------------------------------------------------------------------------------------------------------------------------------------------------------------------------------------------------------------------------------------------------------------------------------------------------------------------------------------------------------------------------------------------------------------------------------------------------------------------------------------------------------------------------------------------------------------------------------------------------------------------------------------------------------------------------------------------------------------------------------------------------------------------------------------------------------------------------------------------------------------------
>Cimex_lec_XP_014243751.1_HexHetCim
MTK----------------------------------------------------------------------------------------------------------------------------------------------------------------------------------------------------------------------------------------------------------------------------------------------------------------------------------------------------------------------------------------------------------------------------------------------------------------------------------------------------------------------------------------------------------------------------------------------------------------------------------------------------------------------------------------------------------------------------------------------------------------------------------------------------------------------------------------------------------------------------------------------------------------------------------------------------------------------------------------------------------------------------------------------------------------------------------------------------------------------------------------------------------------------------------------------------------------------------------------------------------------------------------------------------------------------------------------------------------------------------------------------------------------------------------------------------------------------------------------------------------------------------------------------------------------------------------------------------------------------------------------KRSI---------------------------SISR------------------------------------------------------------------VF-CL----LLLCAL----------------------------------------ISQT----YTESSTPTRRRLRRPSG-----------------------------SSRVRDQ--ETSASVNRFKV-----RNRISDKSTAVL-TRKSGTDTA------STSSSSSKNDDGYKVVCYYTNWSQYRPKIGKFLPEDIDP--NLCTHI-------IFAFGWL-KKGKL---SSFESNDETKDGKV-----GLYERIRNLKKANPKLKTLLAI-GGWSF---------G------TQKFKDMSSSRYARQTFIYSAVPFLRTRHFDGLDMDWEYPKG--------------------------------G-EDKKNFVLLLKELREAFEAEAQEVKKPRLLLSAAVPVGPDNVRGG-YDVPAVAGYLDFINLMAYDFHG---KWERE---------TGHNAPLYAPSS----------D---SEW-RKQLSVSAAADMWTRLGAPKEKLIIGMPTYGRTF-TLSSM----QRT-S----VNSPA----SGGG----KAGEYTKEAGYLAYYEVCELLRN------------GASYIWDE-EMKVPYAI---------QGD-------Q----WIGFDDEKSIRHKSN-WIKENGYGGAMVWTVDMD--------------------------------------------------------------------------------------------------------------------------------------------------------------------------------------------------------------------------------------------------------------------------------------------------------------------------------------------------------------------------------------------------------------------------------------------------------------------------------------------------------------------------------------------------------------------------------------------------------------------------------------------------------------------------------------------------------------------------------------------------------------------------------------------------------------------------------------------------------------------------------------------------------------------------------------------------------------------------------------------------------------------------------------------------------------------------------------------------------------------------------------------------------------------------------------------------------------------------------------------------------------------------------------------------------------------------------------------------------------------------------------------------------------------------------------------------------------------------------------------------
>Diuraphis_nox_XP_015368516.1_HexSte
-MT----------------------------------------------------------------------------------------------------------------------------------------------------------------------------------------------------------------------------------------------------------------------------------------------------------------------------------------------------------------------------------------------------------------------------------------------------------------------------------------------------------------------------------------------------------------------------------------------------------------------------------------------------------------------------------------------------------------------------------------------------------------------------------------------------------------------------------------------------------------------------------------------------------------------------------------------------------------------------------------------------------------------------------------------------------------------------------------------------------------------------------------------------------------------------------------------------------------------------------------------------------------------------------------------------------------------------------------------------------------------------------------------------------------------------------------------------------------------------------------------------------------------------------------------------------------------------------------------------------------------------------------NRKY---------------------------KLCF------------------------------------------------------------------HF-KL----LLIVTI----------------------------------------VATLCSY--TNSET-IRRRLRRPTG-----------NKLQQETTAVSD-SSAAATSTIADM--ETSASVNKFKI-----RNRTA--------TRKSGTDASTEKH--VTTAKDNQDDGGYKIVCYYTNWSQYRPKTGKYLPEDIDP--ELCTHV-------IFAFGWL-KKGRL---SSFESNDESKDGKV-----GLYDRIKNLKKANPKLKTLLAL-GGWSF---------G------TQKFKDMSATRYARQTFIYSAIPFLRARSFDGLDLDWEYPKG--------------------------------Q-DDKKNFVHLLKELREAFEAEAQEVKKPRLLLTAAVPVGPDNIKGG-YDVPAVSSYLDFINVMAYDFHG---KWERE---------TGHNAPLYSPSS----------D---SEW-RKQLSVDNAASIWTKMGAPKEKLIIGMPTYGRTF-TLSNT----ANY-K----VNSPA----SGGG----KAGEYTKEAGFLAYYEICEILKN------------GATYIWDD-EMKVPYAI---------SGD-------Q----WIGFDDERSIRNKMK-WIKDNGYGGAMVWTVDMD--------------------------------------------------------------------------------------------------------------------------------------------------------------------------------------------------------------------------------------------------------------------------------------------------------------------------------------------------------------------------------------------------------------------------------------------------------------------------------------------------------------------------------------------------------------------------------------------------------------------------------------------------------------------------------------------------------------------------------------------------------------------------------------------------------------------------------------------------------------------------------------------------------------------------------------------------------------------------------------------------------------------------------------------------------------------------------------------------------------------------------------------------------------------------------------------------------------------------------------------------------------------------------------------------------------------------------------------------------------------------------------------------------------------------------------------------------------------------------------------------
>Copidosoma_flo_XP_014213872.1_HexHymEnc
[truncated: 4,854,321 more chars]
